# Supplementary material for: Measuring self-control across gender, age, language, and clinical status: A validation study of the Italian version of the Brief Self- Control Scale (BSCS)
Source: PLoS One. 2020 Aug 21;15(8):e0237729. doi: 10.1371/journal.pone.0237729 (PMC7446922; doi:10.1371/journal.pone.0237729)
Supplement: S1 Data — (ZIP) [file pone.0237729.s003.zip]

Archive with 7 entries (7 files):
- BSCS Clinical No Clinical Sample.txt
- BSCS Italy Canada.txt
- BSCS Testretest.txt
- BSCS Total Italian Sample.txt
- BSCS Validity Group 1.txt
- BSCS Validity Group 2.txt
- BSCS Validity HEXACO.txt
