# Supplementary material for: Measuring self-control across gender, age, language, and clinical status: A validation study of the Italian version of the Brief Self- Control Scale (BSCS)
Source: PLoS One. 2020 Aug 21;15(8):e0237729. doi: 10.1371/journal.pone.0237729 (PMC7446922; doi:10.1371/journal.pone.0237729)
Supplement: S1 Data — (ZIP) [file pone.0237729.s003.zip › BSCS Clinical No Clinical Sample.txt]

GROUP	SEX	AGE	BSCS_1	BSCS_2	BSCS_3	BSCS_4	BSCS_5	BSCS_6	BSCS_7	BSCS_8	BSCS_9	BSCS_10	BSCS_11	BSCS_12	BSCS_13
NO CLIN	F	40	3	3	2	3	3	1	4	4	2	2	5	2	2
NO CLIN	F	40	3	3	4	3	4	4	3	3	2	4	4	2	4
NO CLIN	F	40	3	3	4	3	4	4	3	3	2	4	4	2	4
NO CLIN	M	40	3	3	4	2	2	4	2	4	3	2	3	3	2
NO CLIN	F	41	5	5	5	5	1	5	3	3	5	5	5	5	4
NO CLIN	F	41	1	5	5	5	5	5	3	5	5	3	5	4	5
NO CLIN	M	41	3	2	5	5	5	5	5	5	5	5	4	5	5
NO CLIN	F	42	3	4	4	5	1	4	2	2	5	4	2	3	4
NO CLIN	M	42	3	3	4	3	1	4	1	3	5	5	3	3	5
NO CLIN	M	42	2	2	5	5	5	3	2	2	5	5	4	4	4
NO CLIN	F	42	1	3	4	3	3	3	2	2	3	5	2	2	2
NO CLIN	M	44	4	2	3	4	4	3	3	2	4	3	2	4	3
NO CLIN	F	44	1	2	1	1	5	1	2	3	5	5	5	1	1
NO CLIN	F	44	4	5	5	5	4	4	4	4	5	4	4	4	4
NO CLIN	F	45	4	3	5	5	5	2	4	3	4	3	4	4	4
NO CLIN	F	45	4	5	4	5	2	3	4	3	5	2	3	4	4
NO CLIN	M	45	2	4	4	2	1	2	1	1	2	4	3	2	3
NO CLIN	M	45	2	1	5	2	2	2	1	2	2	2	3	5	4
NO CLIN	F	46	5	5	5	5	5	4	4	4	5	5	5	5	5
NO CLIN	M	46	2	2	5	4	4	1	3	2	5	3	4	4	3
NO CLIN	F	46	3	5	1	2	2	1	1	1	2	3	4	2	1
NO CLIN	F	46	4	1	3	5	5	5	1	2	5	3	3	1	1
NO CLIN	F	47	2	2	4	5	4	3	3	2	4	4	3	4	4
NO CLIN	F	47	3	4	3	5	5	1	4	4	4	4	4	4	5
NO CLIN	F	47	1	1	4	5	4	1	1	1	5	2	3	4	2
NO CLIN	F	47	4	4	4	5	4	4	4	4	5	3	3	5	4
NO CLIN	F	47	3	5	2	4	4	3	4	3	5	2	4	3	3
NO CLIN	F	47	4	5	5	5	5	5	2	3	5	5	4	5	5
NO CLIN	F	47	1	2	1	3	2	4	2	3	3	2	2	1	2
NO CLIN	M	47	1	1	4	2	2	3	1	5	3	4	4	2	3
NO CLIN	F	47	1	3	5	5	1	2	1	1	5	1	5	2	1
NO CLIN	F	47	5	5	5	5	5	4	4	4	5	5	4	5	5
NO CLIN	F	47	4	5	5	3	3	2	4	3	3	5	5	2	3
NO CLIN	F	47	1	3	5	5	1	4	3	3	5	4	3	4	4
NO CLIN	F	47	3	5	4	2	3	1	4	2	3	4	2	3	4
NO CLIN	M	47	3	5	3	4	3	1	3	4	3	2	4	3	3
NO CLIN	F	48	3	3	3	4	5	5	5	5	5	5	5	5	5
NO CLIN	F	48	2	1	4	5	5	2	4	4	4	2	2	4	5
NO CLIN	F	48	1	1	2	5	3	1	1	1	3	4	4	2	3
NO CLIN	F	48	1	1	2	5	3	1	1	1	3	4	4	2	3
NO CLIN	F	48	3	3	3	5	1	1	3	2	5	1	4	1	2
NO CLIN	F	48	3	5	4	5	4	3	3	2	4	3	5	3	3
NO CLIN	M	48	3	4	5	4	5	3	2	3	5	3	4	4	4
NO CLIN	M	48	1	1	4	4	3	2	2	3	5	3	5	1	1
NO CLIN	M	48	1	1	4	4	3	2	2	3	5	3	5	1	1
NO CLIN	F	48	2	4	4	4	4	3	2	3	4	4	4	2	2
NO CLIN	F	48	2	4	4	4	4	3	2	3	4	4	4	2	2
NO CLIN	F	48	1	4	4	4	3	2	2	2	3	2	4	3	3
NO CLIN	F	48	1	5	5	1	1	4	1	4	5	4	1	1	1
NO CLIN	M	48	2	3	3	3	4	1	4	4	3	1	4	3	3
NO CLIN	F	49	4	5	5	5	4	5	5	5	5	5	5	5	4
NO CLIN	F	49	3	5	4	2	4	4	2	3	4	2	3	2	3
NO CLIN	F	49	2	2	4	4	4	4	2	4	4	4	4	2	2
NO CLIN	F	49	4	5	3	4	5	3	5	5	5	2	5	4	3
NO CLIN	F	49	1	1	3	2	2	3	1	4	5	2	5	1	1
NO CLIN	M	49	2	4	4	5	4	1	3	2	5	4	3	1	4
NO CLIN	M	49	2	4	4	5	4	1	3	2	5	4	3	1	4
NO CLIN	M	49	2	4	3	2	3	3	2	3	4	4	4	3	3
NO CLIN	F	49	5	5	5	5	2	5	5	1	5	5	1	5	5
NO CLIN	F	49	1	2	2	5	2	4	1	3	5	5	1	5	3
NO CLIN	F	49	1	1	2	2	1	1	2	2	2	4	5	2	2
NO CLIN	F	49	4	5	4	1	2	3	3	1	5	4	4	4	3
NO CLIN	M	49	5	4	5	5	5	5	5	5	5	5	5	5	5
NO CLIN	F	49	5	3	5	5	5	5	4	4	5	3	4	5	4
NO CLIN	M	49	3	2	4	5	1	3	2	2	4	3	2	3	5
NO CLIN	F	49	2	4	3	4	4	5	4	5	4	5	4	3	3
NO CLIN	M	49	4	5	4	3	5	5	3	5	5	5	5	5	5
NO CLIN	F	49	5	5	3	5	5	1	3	1	3	4	5	5	3
NO CLIN	M	49	3	2	4	5	4	3	4	4	3	4	4	4	4
NO CLIN	M	49	3	3	4	2	3	4	2	2	4	4	4	3	3
NO CLIN	F	49	4	2	3	4	1	2	3	4	4	2	4	5	5
NO CLIN	M	50	4	5	5	4	3	4	4	3	4	4	4	4	4
NO CLIN	F	50	2	3	4	4	4	2	4	3	4	3	4	4	3
NO CLIN	F	50	4	5	5	5	2	5	5	5	5	5	1	3	5
NO CLIN	F	50	5	5	5	5	5	5	2	4	5	5	5	4	4
NO CLIN	F	50	4	3	2	2	3	5	2	2	3	4	4	4	5
NO CLIN	F	50	3	4	5	4	4	2	5	4	5	3	3	3	4
NO CLIN	F	50	3	4	5	4	4	2	5	4	5	3	3	3	4
NO CLIN	F	50	2	3	3	3	3	2	2	4	4	3	4	2	3
NO CLIN	F	50	1	1	4	5	4	2	1	4	5	4	4	1	2
NO CLIN	F	50	1	2	4	4	4	1	1	1	4	4	4	4	4
NO CLIN	F	50	5	4	4	4	4	1	4	5	4	3	4	4	4
NO CLIN	F	50	2	5	5	5	5	5	2	5	5	1	5	1	5
NO CLIN	M	50	3	5	4	4	5	4	3	5	4	4	5	4	2
NO CLIN	M	50	3	3	4	2	4	2	3	3	2	4	2	3	4
NO CLIN	F	50	3	3	4	5	1	3	3	2	5	3	3	3	3
NO CLIN	F	50	5	4	4	3	3	4	3	4	5	5	3	5	5
NO CLIN	F	50	2	2	4	4	1	4	2	5	5	5	5	5	5
NO CLIN	F	50	2	2	2	5	3	5	3	4	5	3	4	3	3
NO CLIN	M	50	3	5	5	5	5	3	3	2	5	5	5	4	5
NO CLIN	M	50	5	5	5	5	5	1	3	3	5	5	5	5	5
NO CLIN	F	50	2	5	5	5	5	1	3	5	4	2	3	3	1
NO CLIN	M	50	5	3	5	4	3	2	5	5	5	5	5	4	5
NO CLIN	F	50	4	4	4	5	4	3	1	3	4	4	5	2	5
NO CLIN	F	50	4	4	4	5	5	4	4	5	5	4	4	5	5
NO CLIN	F	50	2	4	3	5	4	2	3	2	3	4	3	2	3
NO CLIN	M	50	4	5	5	5	2	4	4	4	4	4	4	5	5
NO CLIN	F	50	1	5	3	5	1	5	2	5	5	5	5	5	5
NO CLIN	M	51	4	2	5	5	4	5	4	3	3	3	3	5	4
NO CLIN	M	51	5	4	4	5	3	5	2	1	5	3	2	5	3
NO CLIN	F	51	3	4	4	4	5	2	3	4	4	1	3	2	2
NO CLIN	F	51	5	5	5	5	5	3	1	4	5	3	3	3	5
NO CLIN	F	51	2	3	4	4	3	2	2	2	4	4	3	2	3
NO CLIN	F	51	4	3	4	5	3	1	4	2	4	4	4	5	3
NO CLIN	M	51	2	4	3	4	4	4	4	4	4	4	4	4	2
NO CLIN	F	51	3	4	4	5	4	3	2	4	5	4	4	5	4
NO CLIN	F	51	1	2	1	3	4	2	3	3	5	3	5	1	1
NO CLIN	F	51	2	1	4	4	2	2	1	1	5	5	4	4	3
NO CLIN	F	51	2	1	4	4	2	2	1	1	5	5	4	4	3
NO CLIN	F	51	1	4	5	5	5	3	3	3	3	3	5	3	5
NO CLIN	M	51	3	4	2	1	2	2	4	4	4	2	5	3	3
NO CLIN	M	51	4	4	4	5	3	4	4	3	4	4	4	5	4
NO CLIN	M	51	5	5	5	5	5	3	5	5	1	2	5	1	1
NO CLIN	F	51	2	3	4	5	4	1	2	4	4	5	5	3	4
NO CLIN	F	51	2	3	4	5	3	3	3	2	5	4	4	4	5
NO CLIN	F	51	2	3	4	5	3	3	3	2	5	4	4	4	5
NO CLIN	F	51	2	5	2	4	5	2	2	5	5	5	5	4	1
NO CLIN	F	51	5	4	3	5	5	5	4	4	5	4	4	5	5
NO CLIN	F	51	3	3	3	3	4	3	4	4	4	2	4	4	2
NO CLIN	F	51	3	3	4	5	2	4	4	4	5	5	5	2	5
NO CLIN	M	51	2	4	3	2	2	2	1	1	5	3	4	3	5
NO CLIN	F	51	3	3	5	5	4	3	2	1	5	4	4	3	3
NO CLIN	M	51	1	3	5	4	2	2	4	1	3	5	4	4	2
NO CLIN	F	51	1	3	3	5	3	1	3	3	3	3	3	5	1
NO CLIN	F	51	5	5	5	5	1	5	3	5	5	5	4	5	5
NO CLIN	M	51	5	5	4	4	5	3	5	4	3	4	4	3	3
NO CLIN	M	51	3	5	5	5	5	5	3	5	5	5	1	5	5
NO CLIN	F	51	3	5	5	5	5	2	5	4	5	3	3	5	2
NO CLIN	F	51	5	4	5	4	4	3	3	3	5	3	3	4	3
NO CLIN	M	52	3	2	5	5	4	4	3	2	5	5	4	4	4
NO CLIN	F	52	1	5	5	5	3	3	4	4	3	3	5	3	4
NO CLIN	F	52	2	3	3	4	5	1	5	4	5	1	5	1	4
NO CLIN	F	52	5	5	5	5	1	5	1	1	5	5	1	5	5
NO CLIN	F	52	4	5	5	5	5	3	2	2	4	4	4	3	4
NO CLIN	F	52	1	3	5	4	4	1	2	4	4	3	3	2	1
NO CLIN	F	52	5	5	5	5	4	4	3	2	5	3	3	3	3
NO CLIN	F	52	1	1	1	1	3	3	1	1	5	2	5	1	5
NO CLIN	F	52	3	2	5	5	2	3	3	3	5	3	3	5	5
NO CLIN	F	52	3	3	4	5	3	3	3	2	4	3	3	3	2
NO CLIN	M	52	5	4	3	5	5	5	3	3	5	5	4	4	3
NO CLIN	M	52	3	3	4	3	3	4	3	3	4	4	3	4	3
NO CLIN	M	52	2	2	4	5	1	2	4	4	4	3	3	4	4
NO CLIN	M	52	2	2	4	5	1	1	2	1	1	5	3	3	5
NO CLIN	F	52	5	5	5	5	5	4	5	5	5	5	5	5	5
NO CLIN	F	52	3	3	4	5	4	4	2	3	5	3	4	4	5
NO CLIN	M	52	5	5	4	1	5	3	1	2	5	5	1	3	3
NO CLIN	M	52	4	5	5	4	4	4	4	4	3	4	4	3	4
NO CLIN	F	52	4	3	4	5	5	5	4	5	5	3	4	5	5
NO CLIN	M	52	3	5	5	5	5	5	5	5	5	5	5	3	5
NO CLIN	M	52	2	5	2	4	4	4	4	5	5	5	5	4	5
NO CLIN	F	52	2	4	4	5	3	3	2	3	5	5	4	2	3
NO CLIN	M	52	5	5	5	5	1	5	1	4	5	5	1	3	5
NO CLIN	F	52	5	4	5	5	5	4	4	4	5	4	5	5	4
NO CLIN	M	53	2	2	3	5	5	2	1	2	5	5	5	3	5
NO CLIN	F	53	3	3	5	4	4	2	3	3	3	3	3	3	2
NO CLIN	M	53	1	3	4	5	2	2	2	3	5	4	5	3	4
NO CLIN	M	53	3	5	4	3	5	3	3	3	5	5	4	3	3
NO CLIN	M	53	2	4	4	5	2	4	4	4	4	4	3	4	3
NO CLIN	M	53	2	2	5	5	5	2	4	3	4	4	4	3	3
NO CLIN	M	53	2	2	5	5	5	2	4	3	4	4	4	3	3
NO CLIN	F	53	3	2	4	2	2	1	2	4	5	3	5	2	4
NO CLIN	F	53	3	4	4	4	4	4	2	4	4	2	3	4	4
NO CLIN	F	53	5	5	4	5	4	4	4	3	5	5	4	5	4
NO CLIN	F	53	5	1	3	5	5	1	3	3	4	4	3	4	3
NO CLIN	F	53	3	4	4	5	5	3	1	4	5	5	4	4	5
NO CLIN	F	53	3	1	2	5	4	3	2	2	5	3	3	3	4
NO CLIN	F	53	3	5	5	4	1	4	2	1	5	2	5	4	2
NO CLIN	F	53	5	5	5	5	5	5	5	5	5	4	5	5	5
NO CLIN	F	53	1	1	2	4	3	3	3	4	5	4	3	3	3
NO CLIN	M	53	1	3	5	5	4	5	3	3	5	5	3	3	5
NO CLIN	M	53	1	4	4	3	4	2	2	3	2	4	5	4	4
NO CLIN	F	53	4	4	3	5	5	3	4	3	3	2	3	3	2
NO CLIN	F	53	4	5	4	4	1	5	5	2	5	5	5	5	5
NO CLIN	F	53	3	3	2	4	3	2	3	3	5	4	4	4	5
NO CLIN	F	53	5	5	4	5	5	5	5	3	5	4	4	5	1
NO CLIN	F	53	2	2	2	2	1	1	1	3	2	3	3	2	4
NO CLIN	M	53	5	5	3	3	3	4	4	3	4	4	5	4	3
NO CLIN	F	53	1	4	3	4	5	2	1	3	5	3	4	4	3
NO CLIN	F	53	1	1	1	1	3	1	3	4	5	2	5	2	2
NO CLIN	F	53	1	5	5	5	4	5	1	2	5	2	1	5	5
NO CLIN	F	53	5	4	4	5	1	5	2	4	4	5	5	4	4
NO CLIN	M	53	3	3	4	4	5	2	4	2	1	2	2	2	3
NO CLIN	M	53	5	5	5	5	5	5	3	3	5	5	1	5	5
NO CLIN	M	53	4	5	4	2	2	2	5	4	4	5	2	2	2
NO CLIN	F	53	3	3	4	4	3	4	3	3	5	4	3	4	3
NO CLIN	F	53	2	4	4	2	2	2	2	3	2	3	4	2	2
NO CLIN	M	53	1	3	4	3	3	2	4	3	4	4	4	4	3
NO CLIN	M	54	2	2	3	1	2	1	1	1	4	5	5	3	4
NO CLIN	F	54	3	3	4	3	2	2	3	3	2	4	2	3	2
NO CLIN	F	54	2	2	3	3	4	1	3	1	4	3	1	3	4
NO CLIN	F	54	1	3	1	5	4	1	5	3	5	4	3	3	3
NO CLIN	F	54	4	5	4	4	4	4	3	2	4	4	5	2	4
NO CLIN	F	54	4	4	4	4	3	2	4	3	5	4	4	4	4
NO CLIN	F	54	5	5	5	4	5	5	4	5	5	5	5	5	3
NO CLIN	F	54	3	4	2	5	5	2	4	3	5	1	4	3	2
NO CLIN	F	54	3	4	5	5	4	3	1	3	4	4	4	5	4
NO CLIN	F	54	3	3	5	5	3	4	3	3	3	2	2	3	4
NO CLIN	M	54	5	5	5	5	4	4	2	4	5	5	4	4	3
NO CLIN	M	54	3	3	3	3	3	3	3	3	3	3	3	3	3
NO CLIN	M	54	2	2	3	5	5	3	2	3	4	4	4	3	4
NO CLIN	M	54	2	3	5	5	2	1	2	2	4	5	4	5	5
NO CLIN	M	54	4	4	5	5	5	5	4	4	5	5	5	3	5
NO CLIN	M	54	4	4	4	4	4	4	4	4	4	4	4	4	4
NO CLIN	M	54	3	3	3	5	5	2	2	2	3	4	3	3	3
NO CLIN	F	54	5	5	5	5	5	1	5	5	5	2	4	3	3
NO CLIN	F	54	2	4	4	5	4	1	2	1	5	2	4	2	3
NO CLIN	M	54	5	3	5	4	1	5	4	4	5	4	2	2	2
NO CLIN	M	54	5	3	5	4	1	5	4	4	5	4	2	2	2
NO CLIN	F	54	3	2	3	5	2	2	2	2	5	4	4	4	4
NO CLIN	M	54	5	5	5	5	5	4	2	5	4	5	4	4	5
NO CLIN	M	54	2	2	3	5	4	2	3	3	5	4	4	5	4
NO CLIN	M	54	4	3	4	5	4	3	3	2	4	4	4	4	5
NO CLIN	M	54	5	5	3	3	2	5	5	5	5	2	3	3	4
NO CLIN	F	54	5	4	5	5	1	5	2	4	5	4	4	5	5
NO CLIN	F	54	5	4	5	5	1	5	2	4	5	4	4	5	5
NO CLIN	F	54	5	1	5	5	5	1	5	5	5	5	5	1	4
NO CLIN	F	54	4	2	5	5	5	5	3	3	5	2	3	5	4
NO CLIN	F	54	1	3	3	3	5	3	3	3	5	5	4	2	3
NO CLIN	F	54	4	3	4	2	4	1	4	5	1	1	5	1	1
NO CLIN	F	54	1	5	5	5	5	4	1	3	5	4	5	5	4
NO CLIN	M	54	3	2	4	3	4	3	2	3	3	2	2	2	3
NO CLIN	M	55	4	3	5	4	5	3	3	3	5	3	4	4	4
NO CLIN	F	55	4	2	4	4	4	4	2	2	2	4	4	4	4
NO CLIN	F	55	5	5	5	5	4	4	3	4	5	5	2	4	3
NO CLIN	F	55	1	4	3	4	4	4	1	3	2	1	4	3	4
NO CLIN	F	55	4	3	5	5	3	2	3	3	5	4	4	5	4
NO CLIN	M	55	5	3	4	3	3	2	4	4	4	3	5	1	2
NO CLIN	M	55	4	2	4	4	4	2	3	3	4	5	4	2	4
NO CLIN	F	55	3	1	5	5	4	4	5	4	5	3	4	3	4
NO CLIN	F	55	2	1	3	4	5	1	3	3	3	1	5	3	2
NO CLIN	F	55	2	1	3	4	5	1	3	3	3	1	5	3	2
NO CLIN	F	55	1	1	3	1	2	2	1	1	2	2	3	2	2
NO CLIN	F	55	2	3	4	5	5	2	3	2	4	4	3	2	5
NO CLIN	M	55	2	4	4	4	4	3	2	3	5	4	3	4	3
NO CLIN	M	55	3	3	5	3	4	2	4	3	5	5	4	2	4
NO CLIN	M	55	3	2	4	4	2	3	3	4	5	3	4	4	3
NO CLIN	F	55	4	5	4	4	3	3	4	5	5	5	5	4	5
NO CLIN	F	55	1	5	5	3	4	3	4	5	5	5	5	2	2
NO CLIN	F	55	4	5	5	5	2	4	2	3	5	5	1	4	4
NO CLIN	M	55	3	3	4	4	4	3	3	3	4	3	3	4	4
NO CLIN	F	55	5	5	4	5	5	5	4	1	5	4	4	5	4
NO CLIN	F	55	5	5	4	5	5	5	4	1	5	4	4	5	4
NO CLIN	M	55	2	5	1	3	3	1	2	3	5	3	4	3	3
NO CLIN	M	55	2	3	4	2	2	3	1	3	5	1	4	3	3
NO CLIN	F	55	3	5	4	3	4	2	2	4	4	3	4	3	3
NO CLIN	M	55	2	3	5	4	5	3	3	4	4	4	4	4	4
NO CLIN	F	55	2	1	5	5	4	3	1	3	5	4	5	2	4
NO CLIN	F	55	4	5	4	5	4	4	4	5	4	5	5	2	5
NO CLIN	F	55	1	3	4	3	4	1	3	2	4	3	3	2	3
NO CLIN	M	55	4	4	5	4	3	3	2	3	5	4	4	5	4
NO CLIN	F	55	4	3	2	3	4	1	3	5	4	2	4	2	3
NO CLIN	F	56	2	5	4	4	4	1	2	3	5	2	5	4	5
NO CLIN	M	56	3	3	4	4	2	3	3	2	3	4	3	3	4
NO CLIN	M	56	3	3	4	4	2	3	3	2	3	4	3	3	4
NO CLIN	F	56	3	3	3	5	4	2	2	2	5	5	3	3	3
NO CLIN	F	56	3	3	4	4	4	1	4	3	4	3	4	3	4
NO CLIN	F	56	5	5	5	5	5	5	5	4	3	4	3	4	5
NO CLIN	F	56	5	5	4	5	4	3	5	5	5	3	4	2	4
NO CLIN	F	56	4	3	4	3	4	4	3	3	5	5	5	3	4
NO CLIN	F	56	4	3	4	3	4	4	3	3	5	5	5	3	4
NO CLIN	M	56	5	5	5	5	5	5	1	1	4	5	4	5	3
NO CLIN	M	56	5	5	5	5	5	5	1	1	4	5	4	5	3
NO CLIN	F	56	2	3	4	4	3	2	3	3	3	3	3	2	2
NO CLIN	F	56	2	3	4	5	4	3	3	4	4	3	4	2	4
NO CLIN	F	56	2	3	3	4	3	1	3	3	1	1	5	3	2
NO CLIN	M	56	5	5	5	5	3	5	3	5	4	4	4	5	5
NO CLIN	M	56	5	4	5	5	2	4	5	4	5	5	2	5	4
NO CLIN	#NULL!	56	4	4	5	5	5	3	4	3	5	5	5	3	4
NO CLIN	F	56	5	2	2	5	5	3	3	5	5	4	5	5	5
NO CLIN	F	56	5	5	5	5	5	5	3	5	5	5	5	5	5
NO CLIN	F	56	3	2	4	3	2	2	2	3	4	3	2	3	4
NO CLIN	M	56	4	3	4	3	4	2	3	2	4	2	3	4	3
NO CLIN	F	56	3	1	1	4	2	4	3	4	5	1	4	4	5
NO CLIN	F	56	2	1	1	3	3	2	1	4	3	2	5	1	3
NO CLIN	M	56	5	5	5	5	4	4	4	4	5	5	1	4	5
NO CLIN	F	56	2	4	5	5	4	5	4	2	4	2	4	5	5
NO CLIN	F	56	4	3	5	5	4	4	3	5	5	5	1	5	4
NO CLIN	M	56	4	5	4	5	5	5	5	4	5	5	5	5	3
NO CLIN	F	56	2	2	4	4	4	3	3	4	4	4	4	2	5
NO CLIN	M	57	5	5	4	5	5	3	4	3	5	5	5	4	3
NO CLIN	M	57	2	4	5	1	5	5	1	1	1	4	1	1	1
NO CLIN	M	57	2	4	5	1	5	5	1	1	1	4	1	1	1
NO CLIN	F	57	3	3	3	5	2	3	3	3	4	2	4	2	1
NO CLIN	F	57	2	2	3	4	4	2	3	2	3	3	2	3	4
NO CLIN	F	57	3	3	3	4	2	4	3	3	3	4	3	3	4
NO CLIN	M	57	4	4	4	4	4	4	3	1	5	4	4	2	3
NO CLIN	M	57	5	2	5	5	1	5	1	4	5	5	4	4	5
NO CLIN	M	57	3	3	3	3	2	3	3	3	3	3	3	3	3
NO CLIN	M	57	4	4	5	3	3	5	3	3	5	4	4	4	4
NO CLIN	M	57	5	5	5	5	3	5	3	3	4	5	3	5	5
NO CLIN	F	57	3	2	3	2	3	4	4	4	5	3	4	3	3
NO CLIN	M	58	4	4	4	4	2	4	4	2	4	4	5	2	4
NO CLIN	F	58	5	5	4	3	4	3	3	4	5	3	4	4	2
NO CLIN	F	58	5	5	4	3	4	3	3	4	5	3	4	4	2
NO CLIN	F	58	3	3	5	5	5	1	3	5	5	3	1	3	3
NO CLIN	F	58	3	3	5	5	5	1	3	5	5	3	1	3	3
NO CLIN	F	58	4	4	4	5	4	5	4	4	5	4	4	5	4
NO CLIN	M	58	2	3	4	4	2	2	3	3	5	4	4	3	3
NO CLIN	M	58	4	5	5	5	3	3	3	5	5	5	5	2	4
NO CLIN	M	58	3	4	4	3	3	2	3	3	3	3	4	3	3
NO CLIN	M	58	4	5	5	5	5	3	4	4	4	5	5	5	5
NO CLIN	M	58	4	3	4	4	4	4	2	3	3	4	4	3	4
NO CLIN	F	58	3	3	2	3	3	3	4	3	3	2	3	3	3
NO CLIN	F	58	4	4	5	5	4	3	2	5	5	5	4	4	4
NO CLIN	M	58	2	3	4	5	4	4	4	4	4	3	3	2	4
NO CLIN	M	58	2	3	4	5	4	4	4	4	4	3	3	2	4
NO CLIN	M	58	3	2	2	4	2	2	3	2	3	3	3	3	3
NO CLIN	M	58	5	3	4	5	1	5	3	5	5	5	5	3	3
NO CLIN	F	59	2	4	3	5	5	2	3	2	5	3	4	4	3
NO CLIN	F	59	2	2	3	5	3	2	3	4	3	4	3	3	3
NO CLIN	F	59	3	4	4	5	4	5	1	3	2	5	4	3	3
NO CLIN	F	59	3	4	4	4	4	3	4	3	4	4	4	3	4
NO CLIN	F	59	1	2	4	5	5	1	2	3	3	4	4	3	3
NO CLIN	F	59	1	2	4	5	5	1	2	3	3	4	4	3	3
NO CLIN	F	59	3	1	5	5	1	1	2	2	4	4	3	3	4
NO CLIN	M	59	4	2	4	4	4	4	4	4	4	4	3	4	4
NO CLIN	M	59	5	4	4	4	4	4	4	5	3	4	5	4	4
NO CLIN	M	59	2	4	5	4	4	3	3	4	5	5	2	2	5
NO CLIN	F	59	3	4	3	3	4	4	2	2	3	3	4	4	4
NO CLIN	M	59	5	4	3	5	5	3	4	3	4	4	4	4	4
NO CLIN	M	59	3	3	3	5	5	3	3	3	3	4	5	2	2
NO CLIN	F	59	5	5	5	4	4	4	4	4	5	5	4	3	4
NO CLIN	M	59	3	4	5	5	5	3	4	3	4	4	4	4	4
NO CLIN	M	59	4	5	2	5	2	4	2	2	5	5	5	4	5
NO CLIN	M	59	3	4	5	5	2	5	2	2	5	4	4	2	3
NO CLIN	F	59	4	5	4	4	3	4	4	4	5	3	4	4	5
NO CLIN	F	60	3	3	3	5	1	1	3	2	1	1	5	3	1
NO CLIN	F	60	4	4	3	3	4	4	2	2	3	3	3	2	2
NO CLIN	M	60	2	3	5	4	2	4	5	2	5	4	2	4	4
NO CLIN	M	60	2	5	5	5	3	3	2	3	5	5	5	3	3
NO CLIN	M	60	4	5	5	3	2	3	3	3	5	5	5	5	2
NO CLIN	F	60	2	2	3	2	1	1	1	3	3	2	2	2	3
NO CLIN	M	60	4	4	5	5	1	4	2	3	5	4	4	5	4
NO CLIN	M	60	2	2	4	3	4	5	2	3	3	3	3	4	3
NO CLIN	F	60	5	4	4	5	5	4	4	4	5	5	4	5	5
NO CLIN	M	60	1	1	5	5	1	1	1	1	5	3	4	2	5
NO CLIN	M	60	4	3	5	5	1	3	3	3	5	5	5	4	5
NO CLIN	F	60	5	4	5	5	5	5	2	2	5	4	4	5	5
NO CLIN	M	60	5	5	5	5	5	5	5	5	5	5	5	2	3
NO CLIN	F	60	4	4	5	5	5	2	2	2	5	4	4	4	5
NO CLIN	F	61	4	4	4	5	5	5	4	3	4	3	3	4	3
NO CLIN	M	61	4	5	4	3	5	3	1	5	5	5	5	1	2
NO CLIN	F	62	5	5	5	5	5	5	5	4	5	5	4	5	5
NO CLIN	M	62	4	2	4	4	4	4	4	4	2	5	4	4	4
NO CLIN	M	62	3	2	4	4	4	2	3	2	4	5	4	5	3
NO CLIN	M	62	5	4	5	5	5	4	3	5	5	4	4	4	5
NO CLIN	M	62	5	5	5	5	1	5	3	1	5	5	5	5	5
NO CLIN	M	62	5	5	5	5	1	5	3	1	5	5	5	5	5
NO CLIN	M	62	2	4	4	4	3	5	5	5	5	4	5	3	1
NO CLIN	F	63	2	4	5	4	2	1	2	4	4	2	3	2	2
NO CLIN	M	63	2	4	3	3	3	2	2	2	1	4	5	2	2
NO CLIN	M	63	2	4	3	3	3	2	2	2	1	4	5	2	2
NO CLIN	M	65	5	4	5	4	5	3	3	4	5	4	4	5	5
NO CLIN	F	65	1	3	5	4	5	2	3	2	4	4	3	3	4
NO CLIN	M	65	2	4	4	4	4	2	2	3	4	3	4	1	3
NO CLIN	M	69	4	3	5	5	3	4	4	4	4	4	4	5	5
NO CLIN	M	69	3	2	4	4	4	4	3	3	4	3	3	2	4
NO CLIN	F	71	1	1	2	5	5	1	2	1	4	2	5	1	4
NO CLIN	F	71	4	5	3	3	4	1	3	2	5	3	4	4	2
NO CLIN	F	71	4	5	3	3	4	1	3	2	5	3	4	4	2
NO CLIN	M	73	5	5	5	5	5	5	5	5	5	5	5	5	5
NO CLIN	F	75	2	2	4	2	4	2	2	1	5	1	1	1	1
NO CLIN	F	75	2	2	4	2	4	2	2	1	5	1	1	1	1
NO CLIN	F	76	3	3	3	3	5	3	3	2	3	4	4	2	4
CLIN	M	55	2	4	5	5	5	4	2	1	5	4	4	5	4
CLIN	F	42	5	5	5	5	5	3	5	3	5	5	5	5	5
CLIN	M	64	4	5	5	5	5	4	5	5	4	4	3	5	4
CLIN	F	47	2	3	4	4	4	1	3	3	5	4	4	3	4
CLIN	M	69	5	3	2	5	4	4	4	3	5	3	3	4	3
CLIN	F	66	5	4	5	3	2	3	2	3	4	5	5	2	3
CLIN	F	69	5	2	5	5	5	5	2	4	5	5	3	2	5
CLIN	M	61	3	3	4	4	4	4	3	3	4	4	3	4	4
CLIN	F	83	3	5	5	3	4	1	1	3	5	4	1	4	2
CLIN	M	50	3	3	4	5	4	2	4	2	3	4	3	4	4
CLIN	F	48	2	2	2	2	3	2	3	5	4	2	3	2	3
CLIN	F	80	2	5	4	5	3	4	3	4	5	3	3	3	3
CLIN	F	58	3	1	4	5	3	1	2	1	5	4	3	4	5
CLIN	M	78	4	4	5	5	5	5	2	3	5	5	1	4	5
CLIN	M	80	3	3	4	2	3	4	2	4	3	4	4	3	4
CLIN	M	70	3	2	5	4	2	2	2	1	5	3	1	5	4
CLIN	M	80	4	5	5	4	4	4	3	4	4	4	3	3	4
CLIN	F	76	1	2	2	2	2	1	1	3	4	3	2	2	2
CLIN	M	37	3	3	5	5	1	2	3	3	3	4	3	3	5
CLIN	M	60	5	5	5	5	5	5	3	3	5	4	5	5	5
CLIN	F	76	5	5	5	5	5	5	5	5	5	5	5	5	5
CLIN	M	39	3	2	4	5	4	5	3	4	5	4	3	4	4
CLIN	M	51	4	4	5	5	4	4	3	3	4	4	3	4	4
CLIN	M	73	4	3	4	5	4	3	4	4	4	4	2	3	4
CLIN	F	80	5	5	4	5	3	5	2	3	5	5	1	5	5
CLIN	M	69	2	3	4	5	5	1	4	3	4	2	2	4	5
CLIN	F	63	5	4	5	5	4	4	4	2	5	5	4	5	5
CLIN	F	54	1	2	1	2	5	1	2	1	2	2	3	3	2
CLIN	M	56	3	5	5	4	3	3	3	3	5	5	5	4	5
CLIN	F	38	4	3	4	4	3	5	4	5	4	4	2	4	4
CLIN	M	68	3	4	5	4	5	3	3	3	3	4	3	4	4
CLIN	F	78	5	5	5	2	2	5	1	3	3	5	4	4	4
CLIN	F	71	5	4	5	4	5	3	5	3	4	3	3	5	3
CLIN	M	68	3	3	5	5	5	2	3	4	5	5	3	4	5
CLIN	F	70	4	4	5	5	5	3	3	3	4	4	3	4	4
CLIN	M	27	5	5	4	5	5	5	3	5	4	4	5	5	4
CLIN	F	69	3	5	5	4	3	5	2	3	2	2	3	4	5
CLIN	F	57	3	3	5	5	2	3	3	2	5	5	3	3	4
CLIN	F	50	3	2	5	4	2	5	1	2	5	4	3	3	5
CLIN	M	46	3	5	5	5	1	3	2	3	5	4	5	4	3
CLIN	M	49	3	5	4	3	4	4	4	4	4	4	4	2	2
CLIN	F	43	3	5	5	4	5	1	3	3	5	4	4	4	5
CLIN	F	73	2	3	5	3	4	1	3	3	5	2	3	4	2
CLIN	F	57	5	5	4	3	5	3	5	5	3	3	1	4	4
CLIN	M	79	4	3	3	5	3	5	5	4	4	3	2	5	5
CLIN	F	62	1	3	4	1	3	1	1	1	5	5	1	1	1
CLIN	F	53	2	3	2	5	2	2	3	2	4	2	2	4	4
CLIN	F	37	1	4	3	1	2	1	4	4	4	5	4	2	3
CLIN	F	70	1	5	5	4	5	3	3	4	2	4	3	5	4
CLIN	M	53	4	4	5	4	4	4	4	4	4	4	4	4	4
CLIN	F	60	4	3	5	5	1	5	5	4	5	5	5	4	5
CLIN	M	56	4	5	4	5	4	3	3	3	5	4	4	4	4
CLIN	M	26	4	3	5	3	4	3	3	4	3	4	3	3	4
CLIN	F	62	3	3	4	3	5	3	2	4	5	4	4	3	4
CLIN	M	32	4	5	5	5	4	4	4	4	5	4	4	5	5
CLIN	M	72	4	5	3	4	4	3	4	3	4	3	3	3	4
CLIN	F	51	5	5	2	5	4	5	4	4	4	5	4	5	5
CLIN	F	70	3	5	5	4	3	4	3	3	4	2	4	3	3
CLIN	M	68	4	5	4	5	4	5	5	4	5	4	3	4	3
CLIN	M	83	5	5	5	5	5	5	5	5	5	5	5	5	5
CLIN	M	45	4	5	4	5	3	3	3	3	3	5	3	5	4
CLIN	F	37	1	1	1	3	3	1	1	1	1	1	5	1	1
CLIN	F	67	3	4	5	5	3	3	3	3	4	4	3	4	3
CLIN	M	79	3	2	4	5	3	2	5	3	3	2	4	3	3
CLIN	F	34	4	4	4	3	4	3	3	2	5	4	3	3	4
CLIN	F	67	5	5	4	4	3	4	3	2	3	5	3	4	3
CLIN	F	61	3	3	4	4	3	3	3	3	4	4	4	5	5
CLIN	F	82	2	4	4	3	3	3	2	2	3	3	3	3	3
CLIN	M	65	4	3	4	4	4	5	2	2	5	4	4	4	5
CLIN	F	69	3	5	4	4	2	5	2	3	4	3	2	4	4
CLIN	M	82	5	5	5	5	5	4	5	5	5	5	1	5	5
CLIN	F	83	4	5	4	5	5	5	3	4	5	3	2	5	5
CLIN	F	74	1	1	1	1	5	1	5	5	1	1	1	1	1
CLIN	M	65	4	4	4	3	3	3	3	3	2	3	3	3	3
CLIN	F	65	2	5	4	5	4	2	3	3	5	4	3	2	2
CLIN	F	63	3	2	4	5	4	3	4	4	1	4	4	4	2
CLIN	F	65	3	4	4	5	4	3	2	3	5	4	4	4	3
CLIN	M	78	5	4	4	5	5	4	4	3	5	4	2	5	5
CLIN	F	73	4	5	4	4	2	2	3	1	5	5	2	4	4
CLIN	M	70	3	3	3	2	3	3	1	2	5	3	3	3	3
CLIN	F	54	3	4	4	3	3	2	2	3	3	3	3	3	3
CLIN	F	66	2	4	5	5	5	3	1	1	5	4	3	5	4
CLIN	M	56	3	3	4	4	5	3	5	5	3	2	2	4	5
CLIN	F	68	5	5	5	5	4	5	5	4	5	5	1	5	5
CLIN	M	71	4	3	5	5	4	5	3	3	5	4	4	4	4
CLIN	M	69	5	4	5	5	4	3	5	3	5	4	4	4	3
CLIN	F	60	5	5	5	5	4	5	3	3	5	5	4	3	3
CLIN	M	58	3	3	4	4	2	2	3	3	4	3	4	3	2
CLIN	M	48	4	4	5	4	5	3	4	3	5	4	4	5	5
CLIN	M	40	3	4	5	5	1	2	3	3	5	3	4	4	4
CLIN	F	75	5	4	4	5	3	3	3	4	5	3	3	4	4
CLIN	M	85	5	4	4	5	4	4	1	3	5	4	2	5	4
CLIN	F	84	4	5	5	5	4	2	5	4	5	4	5	4	2
CLIN	M	87	5	5	4	5	5	3	5	3	5	2	2	4	2
CLIN	M	64	4	5	4	4	1	5	3	3	4	4	3	4	5
CLIN	F	81	5	4	4	5	2	5	4	4	5	4	2	3	5
CLIN	F	75	2	2	3	4	4	3	2	1	4	2	5	3	4
CLIN	F	60	1	3	5	4	3	2	1	1	3	2	3	2	5
CLIN	M	84	4	5	5	4	5	3	3	5	5	5	3	3	5
CLIN	M	51	3	3	4	5	2	1	2	3	4	3	4	2	4
CLIN	F	61	3	2	4	3	4	3	2	1	1	2	2	2	2
CLIN	F	61	3	4	5	5	3	3	2	2	5	4	3	4	4
CLIN	F	68	1	4	5	4	2	3	2	2	4	2	4	4	4
CLIN	M	34	4	3	5	4	4	3	3	3	3	4	3	4	3
CLIN	M	70	3	4	4	3	3	4	3	3	4	4	3	3	4
CLIN	F	49	2	1	3	5	5	5	5	3	5	5	3	5	4
CLIN	M	58	3	5	4	3	5	5	2	5	5	5	1	3	4
CLIN	F	73	2	5	5	5	2	5	3	3	2	4	3	4	5
CLIN	F	40	5	5	4	5	5	4	4	3	5	5	5	5	4
CLIN	F	38	4	3	5	5	3	3	2	3	5	4	3	4	5
CLIN	M	79	5	5	4	5	5	5	1	2	2	4	5	3	3
CLIN	F	74	5	3	5	5	1	5	4	4	3	1	1	5	5
CLIN	M	59	3	5	5	5	4	4	3	3	5	3	3	4	5
CLIN	F	83	5	4	5	5	1	5	5	4	3	3	2	5	4
CLIN	M	53	2	4	3	5	4	1	4	5	3	1	4	3	3
CLIN	F	55	3	2	2	3	4	3	4	3	5	4	1	4	3
CLIN	F	43	5	5	5	5	3	4	4	4	5	5	5	3	5
CLIN	F	41	5	2	4	4	5	4	5	4	5	4	5	4	3
CLIN	M	58	2	2	4	4	4	3	3	3	3	3	3	3	3
CLIN	M	20	3	5	5	5	5	5	3	3	5	5	3	3	3
CLIN	F	48	5	4	5	5	5	5	4	4	5	5	4	5	5
CLIN	F	64	4	4	5	4	3	4	4	3	5	4	3	3	4
CLIN	M	60	5	4	5	5	2	4	5	5	4	5	2	3	4
CLIN	M	69	5	4	5	5	5	4	5	4	5	5	4	5	4
CLIN	F	60	5	5	5	5	5	5	5	4	5	5	3	5	5
CLIN	M	54	5	4	5	5	5	5	1	1	4	4	5	5	4
CLIN	F	44	4	5	4	5	4	4	3	3	5	2	3	4	3
CLIN	M	60	3	3	5	4	4	1	3	3	3	4	3	4	3
CLIN	M	64	2	2	4	4	2	1	3	2	4	4	4	2	3
CLIN	F	62	5	5	3	5	3	2	3	4	5	3	4	3	3
CLIN	F	83	4	5	4	4	3	4	4	4	5	4	1	1	3
CLIN	F	65	4	4	5	5	2	4	3	3	4	5	3	4	5
CLIN	F	56	4	5	5	4	4	4	2	2	5	4	4	3	3
CLIN	F	69	5	2	3	2	3	4	4	4	2	3	4	2	1
CLIN	M	72	4	5	5	5	1	3	3	3	3	3	3	5	3
CLIN	F	47	3	3	3	3	2	1	1	5	5	1	3	1	1
CLIN	F	55	1	2	4	5	3	1	3	3	4	1	1	2	3
CLIN	M	58	4	5	5	5	5	1	3	4	5	5	5	4	4
CLIN	F	66	1	3	4	1	4	3	2	3	2	3	2	3	3
CLIN	M	68	5	5	5	5	1	5	1	3	3	5	1	5	5
CLIN	M	57	3	5	4	4	4	5	4	3	4	3	3	4	4
CLIN	M	38	5	5	5	5	5	4	4	3	5	5	4	5	5
CLIN	M	60	3	5	4	5	1	5	4	4	4	3	4	5	5
CLIN	F	60	3	3	2	2	2	3	2	3	3	4	2	3	4
CLIN	F	72	5	5	5	5	3	3	3	3	5	4	4	4	4
CLIN	M	82	3	2	4	4	4	4	4	3	4	3	1	5	2
CLIN	M	38	5	4	5	5	5	3	3	3	4	4	5	5	5
CLIN	M	70	3	3	3	4	2	3	5	3	4	1	2	3	3
CLIN	M	56	3	4	5	5	4	2	3	4	4	4	5	3	3
CLIN	M	30	1	2	2	3	4	1	1	1	3	4	2	1	4
CLIN	F	74	5	5	4	4	5	3	4	3	3	3	5	5	4
CLIN	M	76	2	4	5	5	5	5	5	5	5	3	4	5	5
CLIN	F	72	5	3	5	5	5	5	4	4	2	3	4	5	5
CLIN	M	81	2	2	3	4	3	2	2	3	4	2	3	3	3
CLIN	M	81	2	4	4	3	3	2	3	3	4	2	4	4	2
CLIN	F	79	4	5	5	5	5	5	1	1	5	5	1	2	5
CLIN	M	44	3	4	5	4	2	1	2	2	5	5	3	4	3
CLIN	M	52	4	4	3	3	1	4	3	3	4	4	2	3	3
CLIN	M	77	2	3	5	5	3	2	3	3	1	4	3	2	4
CLIN	F	68	5	5	5	5	5	3	3	3	5	4	3	4	4
CLIN	M	38	4	4	4	5	4	5	4	5	5	5	5	4	5
CLIN	F	56	3	5	4	4	3	3	3	3	4	4	3	2	3
CLIN	M	18	3	4	3	4	4	3	2	2	4	3	2	3	3
CLIN	M	47	4	3	5	4	3	2	2	2	5	4	3	4	4
CLIN	F	58	4	5	3	4	4	5	4	5	4	5	1	4	4
CLIN	F	57	3	4	5	4	4	3	3	4	4	3	2	4	4
CLIN	F	36	5	3	5	5	5	2	4	4	5	4	4	4	2
CLIN	M	22	4	4	4	4	4	4	4	4	4	4	4	4	3
CLIN	F	28	5	4	5	5	4	3	3	3	5	4	5	3	1
CLIN	M	66	3	2	4	5	4	3	3	3	5	3	3	3	4
CLIN	F	48	3	3	2	4	2	2	4	3	3	2	5	2	1
CLIN	M	52	5	5	4	5	5	3	4	5	5	5	3	5	5
CLIN	M	68	1	5	5	5	2	5	2	3	5	4	1	5	4
CLIN	F	72	4	4	4	5	5	5	5	4	3	5	4	4	3
CLIN	M	35	3	3	5	5	4	3	3	4	4	4	4	5	5
CLIN	F	42	4	5	5	5	5	1	4	5	4	2	3	3	5
CLIN	M	64	2	3	3	4	2	2	2	2	4	3	3	2	3
CLIN	F	59	3	3	3	4	4	3	3	3	4	3	2	4	5
CLIN	F	51	5	5	4	5	4	4	4	3	5	4	3	4	5
CLIN	F	32	5	4	5	5	5	4	4	3	5	5	5	4	4
CLIN	M	38	4	2	4	5	4	5	4	4	5	4	4	4	4
CLIN	M	57	5	4	5	5	5	5	5	5	5	5	5	5	3
CLIN	M	78	5	4	5	5	4	5	5	4	5	5	4	5	4
CLIN	F	73	5	4	3	4	3	3	3	3	5	5	3	3	4
CLIN	M	59	3	4	2	3	3	3	4	3	3	3	4	3	2
CLIN	F	63	5	4	4	5	3	2	3	3	5	3	4	2	3
CLIN	F	40	3	5	5	5	4	4	3	3	4	4	3	5	5
CLIN	F	73	4	5	5	5	4	4	5	5	4	3	4	5	5
CLIN	M	27	4	2	3	5	5	3	4	4	3	3	2	4	3
CLIN	M	67	3	4	5	5	2	4	2	1	4	5	3	4	3
CLIN	F	32	5	4	5	5	4	4	4	4	5	5	4	4	5
CLIN	M	57	3	2	4	5	1	2	3	4	5	2	4	3	4
CLIN	F	55	5	5	4	5	4	2	4	4	5	5	4	5	5
CLIN	M	54	4	4	4	5	5	5	5	4	2	5	1	5	4
CLIN	M	51	5	5	5	5	5	1	5	5	5	5	5	5	5
CLIN	M	71	4	3	5	5	5	4	3	2	4	3	4	3	4
CLIN	F	62	4	5	4	5	1	3	3	3	5	3	4	5	5
CLIN	F	65	4	4	5	5	4	5	1	3	5	5	4	3	4
CLIN	M	79	5	3	4	5	2	5	2	2	5	3	1	3	3
CLIN	M	63	5	5	5	5	5	5	5	5	5	5	5	5	5
CLIN	M	70	3	3	5	5	3	3	3	1	5	4	4	3	5
CLIN	M	53	4	3	4	5	5	4	4	3	4	3	3	3	4
CLIN	M	74	3	4	5	5	1	4	2	4	3	3	2	4	3
CLIN	M	56	2	2	2	2	2	1	1	1	3	4	2	4	4
CLIN	M	46	3	3	5	2	3	1	3	4	5	4	4	4	3
CLIN	M	74	5	5	5	5	1	5	1	1	5	5	5	5	5
CLIN	M	56	5	3	5	5	3	5	4	3	5	5	3	5	5
CLIN	F	58	5	3	4	5	5	4	3	3	4	3	3	4	4
CLIN	F	77	2	1	4	4	5	3	3	2	5	4	1	3	4
CLIN	M	45	5	5	4	5	3	5	3	4	5	5	4	1	4
CLIN	F	73	4	3	4	5	5	4	4	5	5	4	5	5	5
CLIN	M	56	1	5	5	2	3	2	3	4	5	5	5	5	5
CLIN	M	80	4	4	4	5	5	5	4	4	5	5	4	5	4
CLIN	M	64	3	3	5	5	1	2	4	3	5	3	1	5	3
CLIN	M	46	3	3	4	5	4	2	3	3	4	3	3	4	4
CLIN	M	52	3	4	4	4	3	2	1	3	4	4	3	3	2
CLIN	M	53	2	5	4	4	5	4	2	5	4	5	5	5	5
