# Supplementary material for: Measuring self-control across gender, age, language, and clinical status: A validation study of the Italian version of the Brief Self- Control Scale (BSCS)
Source: PLoS One. 2020 Aug 21;15(8):e0237729. doi: 10.1371/journal.pone.0237729 (PMC7446922; doi:10.1371/journal.pone.0237729)
Supplement: S1 Data — (ZIP) [file pone.0237729.s003.zip › BSCS Italy Canada.txt]

COUNTRY	SEX	AGE	BSCS_1	BSCS_2	BSCS_3	BSCS_4	BSCS_5	BSCS_6	BSCS_7	BSCS_8	BSCS_9	BSCS_10	BSCS_11	BSCS_12	BSCS_13
ITALY	F	18	4	2	4	5	4	3	2	2	3	2	2	3	3
ITALY	F	18	4	2	4	5	4	3	2	2	3	2	2	3	3
ITALY	F	18	4	2	2	4	4	3	4	3	2	4	3	3	2
ITALY	M	18	2	1	5	3	4	2	2	2	2	4	4	2	3
ITALY	M	18	2	1	5	3	4	2	2	2	2	4	4	2	3
ITALY	F	18	3	4	2	5	5	3	3	3	2	2	3	4	3
ITALY	M	18	2	4	1	1	3	2	5	4	3	4	3	5	1
ITALY	M	18	3	1	5	5	5	5	3	3	3	1	1	4	3
ITALY	M	18	4	1	2	2	3	4	1	5	4	4	3	1	5
ITALY	F	18	2	1	1	4	4	1	2	1	1	1	1	2	1
ITALY	F	18	2	1	2	5	5	3	2	4	5	5	5	5	4
ITALY	M	18	3	2	5	2	2	1	3	2	2	3	2	3	2
ITALY	F	18	1	2	2	1	1	1	1	1	3	2	2	1	1
ITALY	M	18	2	2	2	3	3	3	4	2	2	2	2	3	2
ITALY	F	18	3	3	3	5	5	5	2	4	5	4	4	4	4
ITALY	F	18	3	3	4	5	2	3	2	2	4	3	3	2	4
ITALY	M	18	1	3	2	4	4	1	3	2	2	4	4	5	2
ITALY	M	18	5	3	3	4	5	2	3	2	3	3	4	2	2
ITALY	M	18	2	2	3	2	3	2	2	2	1	3	2	2	5
ITALY	F	18	3	2	5	3	3	2	2	1	3	3	3	2	2
ITALY	M	18	2	3	4	5	1	3	3	3	2	3	4	2	1
ITALY	M	18	4	5	5	4	1	4	4	3	2	3	5	3	4
ITALY	M	18	3	4	4	4	4	2	2	2	3	4	2	3	2
ITALY	M	18	3	2	3	4	5	2	2	4	2	1	4	3	2
ITALY	M	19	2	1	3	3	3	4	1	3	2	2	3	2	5
ITALY	M	19	2	1	3	3	3	4	1	3	2	2	3	2	5
ITALY	M	19	2	2	4	3	4	4	3	2	2	2	2	2	4
ITALY	F	19	4	2	3	4	3	3	1	2	2	5	2	5	2
ITALY	F	19	4	3	5	4	4	3	3	4	3	2	2	2	4
ITALY	M	19	4	3	4	3	2	5	3	4	2	4	2	3	4
ITALY	M	19	4	3	2	4	3	3	4	1	1	4	1	2	5
ITALY	M	19	1	3	4	2	3	3	3	3	2	2	3	2	2
ITALY	M	19	2	2	2	4	5	3	2	4	2	1	4	1	3
ITALY	M	19	4	2	4	5	1	3	1	3	1	4	4	2	4
ITALY	M	19	4	5	5	5	4	4	3	4	5	3	4	4	5
ITALY	M	19	3	3	3	5	4	2	4	5	3	3	4	3	4
ITALY	F	19	1	1	3	5	5	1	2	1	3	2	2	4	2
ITALY	M	19	2	2	2	5	1	4	3	3	2	2	2	2	4
ITALY	M	19	1	1	1	1	1	5	1	4	1	1	1	1	1
ITALY	M	19	4	2	3	5	4	1	2	3	1	2	2	3	2
ITALY	M	19	2	1	2	1	2	5	3	5	1	1	3	2	2
ITALY	M	19	1	1	3	4	4	3	2	4	3	2	4	2	3
ITALY	M	20	3	2	5	4	4	2	2	2	2	3	4	3	4
ITALY	M	20	2	2	5	4	4	2	2	2	2	3	4	3	4
ITALY	M	20	5	5	3	4	4	4	5	5	4	4	5	3	4
ITALY	M	20	5	4	4	5	4	3	4	4	5	4	4	4	4
ITALY	M	20	3	4	4	5	4	4	3	3	4	4	3	4	3
ITALY	M	20	3	4	4	5	4	4	3	3	4	4	3	4	3
ITALY	F	20	3	1	5	4	4	2	4	4	4	5	5	4	4
ITALY	F	20	4	1	5	3	2	2	3	2	2	3	2	3	5
ITALY	F	20	1	1	3	5	2	4	3	5	2	4	3	2	5
ITALY	F	20	1	1	1	1	1	1	1	1	5	1	1	1	1
ITALY	F	20	2	1	5	4	2	2	3	3	4	5	2	2	3
ITALY	F	20	1	1	3	5	2	5	3	4	2	2	3	2	2
ITALY	F	20	2	1	4	4	4	1	1	2	3	2	3	2	2
ITALY	F	20	2	1	4	4	3	3	2	4	4	3	4	1	1
ITALY	M	20	2	1	3	2	3	1	4	1	4	2	2	5	5
ITALY	F	20	3	1	3	4	3	3	3	2	3	3	3	2	3
ITALY	F	20	2	1	4	3	3	3	1	3	3	1	4	3	3
ITALY	F	20	2	1	2	4	2	2	3	4	1	2	2	3	2
ITALY	F	20	2	1	2	3	3	2	2	2	2	1	2	1	2
ITALY	F	20	2	1	4	3	4	2	3	3	3	2	4	2	3
ITALY	M	20	3	1	3	2	4	1	2	2	1	2	2	2	2
ITALY	M	20	3	1	3	2	4	1	2	2	1	2	2	2	2
ITALY	M	20	5	1	5	5	5	4	3	3	2	5	3	4	5
ITALY	F	20	4	1	5	5	4	5	4	5	3	4	3	5	4
ITALY	F	20	3	2	3	5	4	2	4	3	4	4	3	5	5
ITALY	F	20	2	2	5	5	3	2	2	2	3	5	3	2	5
ITALY	F	20	2	2	2	5	5	1	2	1	1	2	2	4	4
ITALY	F	20	1	2	5	3	4	1	3	2	2	3	4	2	4
ITALY	F	20	2	2	4	3	2	2	2	3	4	4	3	2	4
ITALY	F	20	4	2	4	5	4	2	3	3	4	2	4	4	2
ITALY	F	20	3	2	4	3	3	2	4	3	3	3	4	3	4
ITALY	M	20	3	2	3	2	3	1	2	2	3	4	3	2	5
ITALY	F	20	2	2	2	2	2	5	3	4	5	4	4	2	5
ITALY	M	20	1	2	2	2	2	3	1	3	2	2	4	2	3
ITALY	F	20	4	2	4	5	4	2	4	2	3	4	3	3	4
ITALY	F	20	3	2	5	4	4	2	3	3	3	3	4	3	4
ITALY	F	20	5	2	3	5	4	4	4	5	3	3	2	4	4
ITALY	F	20	4	2	3	5	4	5	3	4	4	5	4	2	1
ITALY	F	20	5	2	3	1	1	3	4	2	5	4	4	5	2
ITALY	F	20	4	2	3	3	3	4	4	4	2	4	4	3	4
ITALY	F	20	2	2	3	4	4	1	2	2	2	2	3	2	3
ITALY	F	20	3	2	4	5	5	3	3	3	2	4	3	3	2
ITALY	F	20	2	2	4	5	5	3	4	3	4	1	1	4	4
ITALY	F	20	2	2	3	3	4	1	4	3	2	2	3	3	3
ITALY	F	20	2	2	2	3	2	1	4	3	3	2	4	4	2
ITALY	M	20	1	2	1	1	4	4	2	4	1	1	2	4	3
ITALY	M	20	1	2	1	1	4	4	2	4	1	1	2	4	3
ITALY	F	20	3	2	4	5	2	5	3	4	2	3	4	2	5
ITALY	F	20	2	2	4	5	4	1	3	2	2	3	3	4	4
ITALY	F	20	4	2	4	2	3	3	4	4	2	2	3	3	4
ITALY	F	20	4	2	4	2	4	3	3	4	2	2	3	3	2
ITALY	F	20	4	2	4	2	4	3	3	4	2	2	3	3	2
ITALY	F	20	4	3	4	5	5	5	5	5	5	5	5	5	5
ITALY	F	20	2	3	2	4	2	2	3	2	2	4	4	2	4
ITALY	F	20	2	3	2	5	3	3	3	3	4	2	3	2	1
ITALY	F	20	4	3	3	1	1	5	3	2	2	4	2	2	3
ITALY	F	20	4	3	5	5	4	1	3	3	3	2	3	3	4
ITALY	F	20	3	3	2	2	2	1	2	3	2	1	2	2	4
ITALY	F	20	1	3	2	4	4	2	2	2	4	4	4	2	1
ITALY	M	20	4	3	5	5	4	4	5	4	3	2	4	4	4
ITALY	F	20	4	3	2	5	3	2	1	3	3	4	4	2	4
ITALY	F	20	3	3	4	5	5	2	2	2	4	1	3	2	3
ITALY	F	20	2	3	4	5	3	4	2	3	3	1	3	5	5
ITALY	F	20	4	3	5	3	3	2	2	3	4	4	4	2	3
ITALY	F	20	3	3	2	5	5	2	3	3	2	3	3	4	2
ITALY	F	20	2	3	4	2	2	4	1	3	2	3	5	3	3
ITALY	F	20	4	3	5	5	4	4	4	4	4	3	3	4	4
ITALY	F	20	2	3	2	2	3	1	2	3	2	3	3	2	4
ITALY	F	20	2	3	4	5	4	1	2	3	3	3	3	1	4
ITALY	M	20	4	3	4	2	3	3	4	2	3	3	2	3	3
ITALY	M	20	3	3	5	1	2	3	3	3	1	3	3	2	4
ITALY	M	20	3	3	5	1	2	3	3	3	1	3	3	2	4
ITALY	F	20	3	3	5	2	2	4	4	4	3	2	3	3	5
ITALY	M	20	3	4	4	3	3	4	4	3	4	4	4	3	4
ITALY	F	20	4	4	5	5	2	5	3	3	4	4	4	4	5
ITALY	M	20	1	4	4	5	4	1	4	4	5	5	5	5	5
ITALY	F	20	2	4	3	2	3	4	3	3	2	2	4	1	1
ITALY	F	20	3	4	4	4	2	4	3	4	4	4	4	3	2
ITALY	F	20	3	4	4	4	5	4	3	3	4	4	4	2	3
ITALY	F	20	4	4	5	4	2	5	3	3	5	4	4	5	5
ITALY	F	20	3	4	5	4	3	5	3	3	5	4	4	3	4
ITALY	F	20	2	4	4	5	3	3	3	4	4	4	4	3	2
ITALY	F	20	2	4	4	2	1	4	2	3	2	4	3	2	2
ITALY	F	20	2	4	1	2	5	2	2	4	4	4	4	3	2
ITALY	F	20	4	4	4	4	4	4	2	3	4	4	5	2	2
ITALY	F	20	4	4	4	5	4	4	2	5	4	3	4	4	5
ITALY	F	20	4	4	3	4	4	4	4	4	3	4	3	2	3
ITALY	F	20	4	4	4	5	2	3	3	4	4	5	4	5	5
ITALY	F	20	5	4	5	3	4	5	4	4	4	3	5	4	3
ITALY	F	20	4	4	4	4	4	4	4	3	4	4	4	4	4
ITALY	F	20	4	4	4	4	4	3	2	3	4	4	4	4	2
ITALY	F	20	3	4	2	5	4	2	4	5	3	3	2	3	2
ITALY	F	20	2	4	4	4	4	1	3	3	4	3	2	2	5
ITALY	F	20	3	4	5	5	4	4	3	4	4	5	5	5	4
ITALY	F	20	4	4	5	5	4	5	2	4	4	3	3	5	4
ITALY	F	20	4	4	5	5	5	5	3	3	2	3	3	5	5
ITALY	F	20	3	4	2	4	4	4	4	4	4	4	3	5	4
ITALY	F	20	3	4	1	4	3	3	4	3	4	4	3	4	2
ITALY	F	20	3	4	4	5	2	4	1	4	5	1	4	4	4
ITALY	M	20	4	4	4	5	4	5	2	3	5	4	4	4	3
ITALY	F	20	4	4	3	4	2	4	3	3	4	3	4	2	4
ITALY	M	20	3	5	5	4	4	4	2	4	5	5	4	4	5
ITALY	F	20	4	5	2	3	4	4	4	4	3	4	4	4	4
ITALY	F	20	4	5	3	2	2	5	4	5	5	4	4	4	4
ITALY	F	20	3	5	3	4	3	4	4	3	3	3	4	3	4
ITALY	M	20	5	5	5	1	1	5	1	1	3	3	3	3	5
ITALY	F	20	5	5	5	5	4	5	3	4	4	4	5	4	4
ITALY	F	20	4	5	3	5	4	5	5	5	3	2	4	5	4
ITALY	F	20	2	5	5	4	4	5	3	5	4	4	4	4	5
ITALY	F	20	5	5	4	4	2	3	3	2	5	3	3	5	4
ITALY	F	20	5	5	5	5	5	5	5	5	4	3	4	5	5
ITALY	M	20	5	5	3	2	2	5	4	3	1	2	3	5	5
ITALY	M	20	5	5	5	4	4	4	4	4	5	4	4	4	4
ITALY	M	20	5	4	5	5	5	5	5	5	2	4	3	5	4
ITALY	M	20	3	4	5	3	3	4	3	3	4	4	4	3	4
ITALY	M	20	3	3	4	4	2	4	3	3	1	2	3	2	2
ITALY	F	20	3	4	4	2	3	2	2	2	2	4	4	2	4
ITALY	F	20	2	3	5	5	5	4	2	3	4	3	1	3	2
ITALY	M	20	4	3	4	4	4	4	4	4	4	4	4	4	4
ITALY	F	20	2	4	3	5	4	4	1	4	5	4	4	2	3
ITALY	F	20	3	2	4	3	3	2	3	2	2	3	3	2	3
ITALY	F	20	3	4	3	4	3	3	3	3	3	4	4	3	4
ITALY	F	20	3	2	3	5	5	2	2	3	2	2	5	3	4
ITALY	F	20	2	3	3	2	2	1	1	3	1	1	2	1	2
ITALY	F	20	1	3	5	1	2	1	1	2	2	2	3	2	4
ITALY	M	20	4	2	4	5	5	1	4	4	3	3	4	3	4
ITALY	F	20	2	2	3	3	3	2	3	1	1	2	3	2	2
ITALY	F	20	1	4	3	3	3	3	1	2	2	4	3	2	5
ITALY	F	20	2	4	3	4	3	4	3	4	2	3	4	2	3
ITALY	M	20	5	4	4	4	2	5	5	5	5	5	5	5	5
ITALY	F	20	3	4	5	4	4	5	3	1	5	5	5	3	5
ITALY	M	20	2	3	5	3	4	2	3	3	4	4	4	4	4
ITALY	F	20	5	3	3	5	5	5	5	5	5	5	4	5	5
ITALY	F	20	3	4	5	3	2	5	3	4	3	4	5	5	4
ITALY	M	20	3	2	4	4	3	4	3	4	4	4	4	4	4
ITALY	F	20	4	5	5	5	5	1	3	3	4	4	2	5	5
ITALY	M	20	4	1	1	4	5	4	3	2	2	5	3	2	4
ITALY	M	20	1	2	4	2	4	1	1	2	2	4	4	2	3
ITALY	M	20	4	4	4	2	4	3	3	2	2	4	4	2	3
ITALY	M	20	1	2	4	3	3	2	2	2	3	4	3	2	3
ITALY	M	20	3	3	3	5	2	3	4	3	2	2	2	2	3
ITALY	F	20	2	2	4	3	4	2	2	2	2	3	3	2	4
ITALY	M	20	4	1	5	2	2	3	3	2	1	2	4	3	4
ITALY	F	20	4	5	4	4	5	3	5	4	3	4	5	3	5
ITALY	F	20	2	3	4	3	4	2	3	3	4	4	4	3	3
ITALY	F	20	4	2	5	5	5	2	2	1	2	2	3	5	5
ITALY	F	20	1	1	4	4	4	1	2	3	1	2	2	2	2
ITALY	M	20	2	3	4	5	5	4	3	5	2	3	3	4	4
ITALY	M	20	4	4	5	1	5	5	5	5	5	5	1	5	5
ITALY	M	20	3	3	3	3	3	2	3	3	2	3	3	3	3
ITALY	F	20	3	2	4	4	4	5	4	4	3	4	4	4	2
ITALY	F	20	4	3	4	5	1	5	2	3	5	4	4	5	4
ITALY	F	20	4	4	5	4	3	4	3	3	4	4	4	3	3
ITALY	M	20	2	3	3	2	3	1	2	3	3	3	3	1	5
ITALY	M	20	3	2	4	4	4	4	2	4	3	4	4	4	2
ITALY	F	20	4	5	5	5	5	4	3	4	3	4	5	5	5
ITALY	F	20	4	2	4	5	5	5	5	4	3	3	4	3	4
ITALY	M	20	2	2	4	3	4	3	4	2	3	2	2	3	4
ITALY	F	20	3	2	5	5	4	2	3	4	3	3	3	2	5
ITALY	M	20	2	1	2	2	3	1	3	1	2	4	3	3	4
ITALY	F	20	4	3	4	4	4	4	3	4	4	3	4	4	3
ITALY	M	20	2	2	2	5	5	2	1	2	2	1	2	2	3
ITALY	M	20	3	4	4	5	2	3	3	4	4	4	2	5	5
ITALY	M	20	4	2	4	2	2	2	4	1	4	3	4	2	5
ITALY	F	20	3	2	4	4	4	2	4	3	3	3	3	3	4
ITALY	M	20	1	1	5	2	4	1	4	1	4	1	3	3	3
ITALY	F	20	2	2	4	5	5	5	5	5	5	4	5	5	5
ITALY	F	20	2	5	4	2	2	3	3	3	4	4	3	2	2
ITALY	F	20	5	1	4	4	4	4	4	5	2	3	5	3	4
ITALY	F	20	3	3	3	5	4	5	4	4	4	3	5	1	1
ITALY	F	20	2	3	2	4	4	5	3	3	5	4	5	5	4
ITALY	F	20	4	2	5	5	4	2	3	3	4	5	3	5	3
ITALY	F	20	1	1	4	5	5	2	1	1	1	1	3	2	2
ITALY	F	20	3	4	4	4	4	3	3	4	5	4	4	4	5
ITALY	F	20	3	4	3	5	4	4	4	4	5	3	3	4	4
ITALY	F	20	2	1	4	4	4	1	3	1	1	2	3	3	5
ITALY	F	20	4	3	4	5	4	4	4	3	4	4	4	4	3
ITALY	F	20	3	2	4	5	5	3	4	4	4	3	4	3	4
ITALY	F	20	4	2	5	5	4	5	3	4	4	3	3	5	5
ITALY	F	20	2	3	2	2	2	3	2	2	2	2	3	2	3
ITALY	F	20	3	3	4	5	5	4	3	4	4	4	4	3	3
ITALY	F	20	3	2	2	5	4	3	3	2	2	4	4	2	2
ITALY	F	20	2	4	4	5	5	2	5	5	4	3	4	5	5
ITALY	F	20	1	5	5	5	5	5	3	3	5	5	5	1	5
ITALY	F	20	3	5	5	4	5	4	3	4	5	5	4	4	3
ITALY	F	20	2	2	4	3	3	2	2	4	4	3	3	2	4
ITALY	F	20	4	3	4	5	4	4	3	4	4	4	4	5	4
ITALY	F	20	3	2	4	5	1	4	2	3	5	4	4	4	4
ITALY	F	20	1	2	4	4	4	1	1	2	3	4	3	2	4
ITALY	F	20	4	3	5	2	4	1	2	2	1	3	3	1	4
ITALY	F	20	3	3	3	1	2	2	2	2	2	2	4	1	2
ITALY	F	20	3	5	2	5	4	5	4	5	5	4	5	2	4
ITALY	F	20	4	3	4	4	4	4	2	3	4	3	4	3	4
ITALY	F	20	2	1	4	5	5	5	4	4	1	1	3	4	2
ITALY	F	20	1	2	3	2	2	4	2	2	3	3	4	2	3
ITALY	F	20	5	5	4	3	4	4	4	2	3	4	3	4	5
ITALY	F	20	3	3	3	4	4	3	4	3	3	4	4	2	4
ITALY	F	20	2	4	2	2	3	2	2	3	2	4	2	2	3
ITALY	F	20	2	4	5	4	1	4	1	3	4	3	3	4	5
ITALY	F	20	4	4	4	4	4	3	3	4	5	4	5	4	4
ITALY	F	20	4	5	4	5	2	5	2	2	5	4	1	4	5
ITALY	F	20	2	2	4	5	4	2	1	2	2	3	3	3	4
ITALY	F	20	3	3	3	3	3	3	1	1	3	4	3	2	3
ITALY	F	20	4	3	5	5	4	3	2	4	5	3	4	4	3
ITALY	F	20	2	1	4	2	4	5	4	5	4	2	3	2	4
ITALY	F	20	3	3	3	3	4	1	3	3	4	2	3	4	2
ITALY	F	20	2	1	5	2	2	1	2	1	1	3	2	2	4
ITALY	F	20	5	5	5	5	5	4	4	4	5	5	5	5	3
ITALY	F	20	4	2	4	3	4	4	3	3	3	4	4	3	4
ITALY	F	20	4	4	5	5	4	5	4	5	4	4	5	4	4
ITALY	F	20	3	3	4	5	4	2	2	2	3	4	4	3	3
ITALY	F	20	1	1	3	5	2	1	4	1	1	1	2	1	1
ITALY	F	20	4	5	4	5	4	3	2	2	4	4	4	2	2
ITALY	F	20	2	1	5	5	4	2	2	1	3	2	2	2	3
ITALY	F	20	3	1	3	4	4	2	3	5	2	2	5	1	4
ITALY	F	20	3	2	4	4	4	2	3	3	4	3	4	1	4
ITALY	F	20	5	2	5	2	3	1	5	2	1	1	5	3	4
ITALY	M	20	4	2	4	3	3	4	4	4	5	4	3	2	2
ITALY	M	20	4	2	4	3	3	4	4	4	5	4	3	2	2
ITALY	M	20	4	4	4	3	2	4	4	3	2	3	4	2	3
ITALY	F	20	2	5	5	3	3	4	4	3	2	3	4	4	4
ITALY	F	20	1	2	3	4	4	1	2	2	2	3	2	2	3
ITALY	F	20	2	1	4	4	4	2	3	3	3	2	4	2	3
CANADA	M		2	4	4	4	4	4	4	3	3	3	4	4	4
CANADA	F		1	1	4	5	5	2	3	4	4	3	3	4	4
CANADA	F	17	5	4	3	2	1	3	2	3	2	3	3	4	3
CANADA	F	17	4	2	4	1	2	1	2	1	2	1	3	1	1
CANADA	F	17	4	1	5	4	5	4	5	4	4	4	4	5	5
CANADA	F	17	4	3	3	4	4	3	3	2	3	3	4	4	4
CANADA	F	17	4	4	5	3	2	4	3	3	3	4	3	3	3
CANADA	M	17	4	5	3	3	4	4	4	4	4	4	4	4	5
CANADA	F	17	3	2	3	3	3	1	2	2	2	1	2	2	3
CANADA	F	17	3	3	4	4	5	4	5	4	5	4	3	5	4
CANADA	M	17	3	3	4	4	2	2	3	4	2	2	2	3	1
CANADA	M	17	3	3	4	3	4	3	5	3	2	4	4	4	4
CANADA	F	17	3	3	2	2	3	4	4	2	2	2	3	3	4
CANADA	F	17	3	4	4	5	4	3	2	1	4	3	5	5	4
CANADA	F	17	3	3	4	3	3	3	4	3	4	3	4	4	4
CANADA	F	17	3	3	5	2	2	2	3	2	2	3	3	3	4
CANADA	M	17	3	4	5	2	3	3	3	2	2	4	4	1	5
CANADA	M	17	3	2	4	3	4	1	3	2	2	4	3	5	5
CANADA	F	17	3	4	5	5	4	3	5	3	2	3	4	3	3
CANADA	F	17	3	1	3	3	3	3	3	3	2	3	3	4	4
CANADA	F	17	3	4	3	5	4	1	3	1	4	3	3	4	4
CANADA	F	17	3	3	5	5	5	3	2	3	3	1	4	5	5
CANADA	F	17	3	2	4	2	2	2	2	4	2	2	3	3	2
CANADA	F	17	2	2	2	4	5	3	1	2	2	3	4	4	3
CANADA	F	17	2	2	3	3	3	2	2	3	1	2	3	2	3
CANADA	M	17	2	4	2	2	3	1	3	2	3	2	4	2	5
CANADA	F	17	2	1	4	3	4	1	4	2	2	3	2	2	4
CANADA	F	17	2	3	4	5	5	2	2	2	3	4	3	2	4
CANADA	F	17	2	1	4	1	3	1	2	2	1	1	3	1	2
CANADA	F	17	2	3	4	1	2	2	2	2	1	1	3	1	2
CANADA	F	17	2	2	4	4	4	3	3	3	4	3	4	3	3
CANADA	F	17	2	2	4	3	3	3	3	3	2	2	3	4	4
CANADA	F	17	2	1	5	2	2	1	1	1	3	2	3	3	4
CANADA	F	17	2	3	3	3	4	1	3	2	3	4	3	3	4
CANADA	F	17	2	3	4	4	4	3	4	3	2	4	3	4	4
CANADA	M	17	2	4	3	4	4	4	4	3	4	4	4	4	3
CANADA	F	17	2	2	2	1	2	3	3	4	2	4	4	3	5
CANADA	F	17	2	2	5	3	3	2	3	1	2	3	3	5	3
CANADA	M	17	2	2	3	4	4	2	3	2	2	3	3	3	3
CANADA	F	17	2	3	4	4	4	3	3	3	4	3	4	2	2
CANADA	M	17	2	2	3	3	3	1	2	1	3	3	3	3	3
CANADA	F	17	2	2	2	1	3	2	3	1	2	2	3	3	3
CANADA	F	17	2	3	3	3	3	5	5	4	3	3	5	4	5
CANADA	F	17	2	2	2	1	1	4	4	4	4	3	3	3	3
CANADA	F	17	2	2	4	5	2	2	3	3	3	5	3	3	4
CANADA	M	17	2	5	1	2	3	4	3	4	2	4	4	4	3
CANADA	F	17	2	5	2	3	2	5	4	5	3	4	5	4	4
CANADA	F	17	1	2	3	1	1	1	1	3	3	3	3	2	3
CANADA	F	17	1	2	2	2	2	3	4	3	2	2	4	3	4
CANADA	F	17	1	1	4	1	3	1	2	1	2	2	2	2	2
CANADA	F	17	1	3	3	2	3	1	2	1	1	3	3	2	2
CANADA	F	17	1	5	4	4	5	5	5	5	5	5	5	5	5
CANADA	F	17	1	1	2	1	2	1	2	1	1	3	2	1	4
CANADA	F	17	1	3	2	2	3	1	4	2	1	2	3	3	1
CANADA	F	18	5	5	3	3	3	4	5	5	4	3	4	4	3
CANADA	F	18	5	5	5	5	4	5	5	5	5	5	5	5	5
CANADA	F	18	5	5	5	5	5	1	5	5	5	5	5	5	5
CANADA	F	18	4	2	3	3	4	1	3	2	3	4	3	4	3
CANADA	F	18	4	2	4	2	2	3	3	4	3	3	4	4	3
CANADA	F	18	4	3	3	4	4	1	4	5	4	4	3	4	4
CANADA	M	18	4	4	2	4	5	3	4	5	3	4	5	5	4
CANADA	F	18	4	4	1	5	5	4	4	4	5	4	4	5	3
CANADA	F	18	4	3	3	4	4	1	3	5	4	4	3	3	4
CANADA	F	18	4	2	3	4	4	3	4	3	4	3	3	4	4
CANADA	F	18	4	3	4	2	2	4	4	4	2	3	4	4	4
CANADA	M	18	4	3	1	1	3	4	4	4	2	4	4	2	3
CANADA	M	18	4	2	2	4	4	2	4	3	3	2	3	3	3
CANADA	F	18	4	2	1	2	2	3	3	2	1	3	2	2	2
CANADA	F	18	4	1	4	5	4	4	3	5	5	3	4	5	4
CANADA	F	18	4	3	5	3	3	1	3	3	4	2	4	4	4
CANADA	M	18	4	4	4	3	3	3	4	3	2	4	3	3	4
CANADA	F	18	4	4	4	1	2	4	2	2	4	4	2	4	3
CANADA	F	18	4	3	2	1	3	4	3	1	2	4	3	4	4
CANADA	F	18	4	4	4	4	5	2	4	4	2	4	5	4	4
CANADA	F	18	4	5	5	3	3	1	3	5	3	5	1	3	5
CANADA	F	18	4	5	5	5	4	5	4	4	5	5	4	4	5
CANADA	M	18	4	3	5	2	3	4	3	3	2	3	4	2	2
CANADA	F	18	4	1	4	4	3	2	3	2	2	3	3	5	4
CANADA	F	18	4	3	4	5	5	2	3	3	3	4	3	3	4
CANADA	F	18	4	3	3	1	3	3	2	1	2	3	2	2	2
CANADA	F	18	4	5	5	5	4	5	5	5	4	4	5	4	4
CANADA	M	18	3	3	5	4	5	2	4	2	1	3	5	5	4
CANADA	F	18	3	2	4	4	3	2	3	1	3	2	3	4	5
CANADA	F	18	3	4	4	1	2	1	1	3	1	3	4	3	2
CANADA	M	18	3	2	4	4	4	3	5	4	2	4	4	4	5
CANADA	F	18	3	2	4	4	4	4	3	4	5	3	3	5	4
CANADA	F	18	3	2	1	1	3	4	4	4	3	3	4	4	5
CANADA	F	18	3	3	4	4	4	4	3	2	3	4	4	4	3
CANADA	F	18	3	3	3	2	3	2	3	2	2	3	4	2	3
CANADA	F	18	3	2	3	2	3	2	2	2	1	3	4	3	3
CANADA	F	18	3	2	3	1	2	3	2	1	2	2	5	3	4
CANADA	M	18	3	3	3	3	3	3	3	3	3	3	3	3	3
CANADA	F	18	3	2	2	4	4	2	4	3	1	1	3	2	3
CANADA	F	18	3	2	5	2	2	3	5	3	2	4	1	4	4
CANADA	F	18	3	4	2	4	4	2	5	3	2	4	4	2	1
CANADA	F	18	3	3	4	4	4	1	4	3	2	3	3	4	4
CANADA	F	18	3	3	4	4	4	3	3	3	2	3	3	4	4
CANADA	F	18	3	2	2	3	3	2	2	2	1	2	3	3	3
CANADA	F	18	3	4	3	4	4	1	4	3	2	4	3	3	3
CANADA	F	18	3	2	2	2	3	1	2	3	2	3	2	2	2
CANADA	F	18	3	3	3	3	3	4	4	4	3	4	3	3	3
CANADA	F	18	3	4	2	4	2	4	4	3	4	3	4	3	3
CANADA	F	18	3	2	4	2	3	1	3	1	2	1	2	4	4
CANADA	F	18	3	4	4	2	3	3	2	3	3	2	3	3	4
CANADA	M	18	3	5	5	5	5	3	5	5	1	4	5	5	5
CANADA	F	18	3	4	3	3	3	3	3	3	3	3	4	4	3
CANADA	F	18	3	2	4	3	4	3	4	3	2	3	4	4	4
CANADA	F	18	3	3	4	4	3	3	3	2	3	2	3	4	3
CANADA	F	18	3	3	5	3	3	3	3	2	3	3	3	3	3
CANADA	F	18	3	2	5	5	5	2	5	3	1	1	3	3	3
CANADA	F	18	3	2	2	2	3	2	2	3	2	2	3	3	3
CANADA	F	18	3	4	4	2	4	4	3	4	4	4	5	4	3
CANADA	M	18	3	4	4	3	4	1	4	3	2	4	4	3	2
CANADA	F	18	3	3	5	3	4	3	4	3	3	3	4	4	4
CANADA	F	18	3	4	3	4	5	4	3	3	4	4	4	5	4
CANADA	F	18	3	3	5	4	3	4	3	4	4	5	4	4	4
CANADA	M	18	3	4	4	3	4	3	4	3	3	2	4	3	3
CANADA	F	18	3	2	3	3	3	3	2	2	3	3	3	2	2
CANADA	F	18	3	2	4	1	3	3	2	2	3	4	4	4	3
CANADA	F	18	3	4	4	4	4	4	3	2	3	4	3	5	4
CANADA	F	18	3	3	3	3	4	3	3	2	2	3	4	4	4
CANADA	F	18	3	4	4	3	3	3	4	3	3	4	4	4	3
CANADA	F	18	3	3	3	3	4	2	3	2	2	3	3	4	3
CANADA	F	18	3	2	4	4	3	3	3	3	3	3	3	4	3
CANADA	F	18	3	4	4	4	1	1	4	4	2	3	2	4	4
CANADA	F	18	3	4	3	3	3	4	4	4	4	4	4	4	4
CANADA	M	18	3	4	3	4	3	2	3	3	3	2	4	4	3
CANADA	F	18	3	3	5	3	4	2	4	3	4	4	5	3	3
CANADA	M	18	3	3	3	3	4	3	3	2	3	4	4	3	4
CANADA	M	18	3	2	2	2	3	2	3	3	2	2	5	4	4
CANADA	M	18	3	4	4	4	4	3	3	3	4	3	3	4	4
CANADA	M	18	3	4	4	4	4	2	3	3	3	4	4	4	4
CANADA	F	18	3	5	5	5	5	5	5	5	5	5	5	5	4
CANADA	M	18	3	3	5	2	3	3	3	3	2	2	3	2	2
CANADA	F	18	3	3	5	4	3	3	3	2	2	3	3	3	4
CANADA	M	18	3	3	2	3	2	2	3	3	2	3	3	3	4
CANADA	F	18	3	3	4	4	3	2	3	3	3	3	4	4	4
CANADA	M	18	3	4	4	4	4	4	5	5	2	4	5	4	4
CANADA	M	18	3	2	2	3	4	2	3	2	2	1	2	4	5
CANADA	F	18	3	2	3	2	2	1	3	2	3	3	2	4	3
CANADA	F	18	3	5	4	2	2	4	4	3	4	3	5	4	5
CANADA	F	18	3	3	4	4	4	5	5	4	5	4	4	5	5
CANADA	F	18	3	4	5	3	4	3	5	3	4	4	5	4	5
CANADA	M	18	3	3	2	3	3	4	4	4	4	4	4	4	5
CANADA	F	18	3	4	4	3	3	4	3	2	4	3	3	2	3
CANADA	F	18	3	3	5	3	3	4	4	3	3	3	4	4	4
CANADA	F	18	3	2	2	2	3	2	2	1	2	3	4	3	3
CANADA	M	18	3	5	1	5	5	4	4	3	2	4	3	3	5
CANADA	M	18	3	4	3	2	2	4	4	3	4	3	3	5	4
CANADA	F	18	2	2	4	4	3	3	2	3	3	1	3	5	3
CANADA	F	18	2	1	2	1	2	1	2	1	2	1	2	1	2
CANADA	F	18	2	2	5	3	3	2	3	2	2	3	3	3	3
CANADA	F	18	2	2	2	4	4	3	2	3	1	2	3	1	1
CANADA	F	18	2	3	3	4	4	2	4	4	3	1	3	3	3
CANADA	F	18	2	3	3	4	2	4	3	2	2	3	4	3	4
CANADA	M	18	2	2	1	2	4	2	3	3	3	4	3	1	4
CANADA	F	18	2	2	4	3	4	5	4	3	4	3	4	5	5
CANADA	F	18	2	2	3	1	2	1	3	2	1	4	3	2	2
CANADA	F	18	2	4	2	1	2	3	3	3	4	3	4	3	3
CANADA	F	18	2	2	4	2	2	1	2	3	3	3	3	3	4
CANADA	F	18	2	3	4	3	3	2	4	2	1	2	3	3	3
CANADA	F	18	2	2	2	2	3	2	3	3	1	2	2	3	4
CANADA	M	18	2	3	3	2	2	3	2	2	1	1	4	4	3
CANADA	F	18	2	1	2	4	4	1	4	3	4	1	3	5	4
CANADA	F	18	2	1	3	2	4	2	4	3	3	2	5	3	2
CANADA	F	18	2	3	1	1	2	1	1	1	1	1	3	2	1
CANADA	F	18	2	4	2	3	2	1	3	3	3	2	5	1	2
CANADA	F	18	2	2	3	3	2	1	2	2	2	3	2	2	3
CANADA	M	18	2	2	5	5	5	1	3	4	2	4	3	2	5
CANADA	F	18	2	2	3	4	4	3	5	4	2	1	3	3	3
CANADA	F	18	2	5	5	3	3	5	4	3	2	4	5	2	3
CANADA	F	18	2	2	5	3	5	1	3	2	2	3	3	2	4
CANADA	M	18	2	2	3	2	3	2	2	2	2	3	4	2	2
CANADA	F	18	2	2	3	3	3	2	2	2	2	2	4	3	3
CANADA	F	18	2	2	5	3	4	3	2	3	1	1	2	3	4
CANADA	F	18	2	2	4	2	3	2	2	3	2	3	4	3	1
CANADA	F	18	2	3	4	3	4	2	2	3	2	2	4	3	2
CANADA	F	18	2	3	4	2	2	2	2	2	1	2	2	2	2
CANADA	F	18	2	2	3	3	3	4	3	3	4	4	4	3	4
CANADA	F	18	2	2	2	1	1	2	2	3	3	2	4	3	2
CANADA	F	18	2	2	4	4	4	2	2	2	2	2	3	3	4
CANADA	F	18	2	4	5	4	5	3	4	3	3	5	5	5	4
CANADA	F	18	2	2	3	3	5	3	3	1	3	3	4	3	4
CANADA	F	18	2	3	4	1	2	2	4	3	1	3	3	2	3
CANADA	M	18	2	2	1	4	5	2	4	2	2	2	3	3	4
CANADA	F	18	2	3	5	4	4	2	4	4	3	3	5	4	5
CANADA	M	18	2	2	1	1	1	1	4	3	2	1	2	2	2
CANADA	F	18	2	4	3	2	2	2	2	2	3	4	4	4	4
CANADA	M	18	2	4	2	2	3	4	2	2	2	2	4	2	3
CANADA	F	18	2	3	4	3	3	3	3	3	2	4	4	4	3
CANADA	M	18	2	4	3	2	3	3	4	4	1	3	4	2	1
CANADA	M	18	2	4	2	2	2	4	3	2	2	2	4	2	3
CANADA	F	18	2	3	4	3	3	1	3	3	4	4	4	4	3
CANADA	F	18	2	3	4	2	3	1	2	1	2	3	3	1	2
CANADA	M	18	2	4	4	4	3	2	3	5	1	5	2	3	4
CANADA	F	18	2	3	4	4	3	4	4	4	2	1	5	4	4
CANADA	F	18	2	4	2	2	3	1	1	4	4	4	5	2	4
CANADA	F	18	1	4	3	1	2	2	3	2	3	3	4	3	3
CANADA	F	18	1	1	5	2	3	1	4	3	1	1	3	1	4
CANADA	M	18	1	2	2	5	5	2	2	1	2	3	3	3	2
CANADA	F	18	1	1	1	5	5	2	3	2	2	2	4	4	4
CANADA	F	18	1	4	2	2	3	2	2	4	3	3	3	3	4
CANADA	M	18	1	3	3	1	5	1	5	3	1	1	5	4	4
CANADA	F	18	1	1	1	1	2	2	2	2	2	1	4	3	2
CANADA	F	18	1	2	3	1	3	1	2	1	1	1	3	2	2
CANADA	F	18	1	3	4	4	3	2	3	1	2	1	3	3	2
CANADA	M	18	1	3	3	3	3	2	2	4	4	3	3	2	3
CANADA	F	18	1	3	5	2	2	1	4	3	3	1	4	2	3
CANADA	F	18	1	3	5	4	4	3	4	3	4	3	4	5	4
CANADA	F	18	1	2	2	1	3	3	2	3	2	2	3	3	2
CANADA	F	18	1	2	4	2	3	1	2	1	1	4	3	2	3
CANADA	F	18	1	4	5	3	3	4	3	3	2	1	3	4	5
CANADA	F	18	1	4	4	5	5	3	4	3	2	3	5	3	3
CANADA	M	18	1	3	2	4	5	1	3	3	4	3	4	5	5
CANADA	F	18	1	2	3	5	5	1	5	5	4	1	2	5	5
CANADA	F	18	1	3	4	2	4	2	3	2	2	2	4	3	2
CANADA	F	18	1	4	5	4	4	3	4	4	4	3	4	2	4
CANADA	F	19	4	3	3	3	2	2	4	3	3	3	3	3	3
CANADA	F	19	4	4	5	5	4	4	4	4	3	3	4	4	4
CANADA	F	19	4	5	4	5	4	4	4	5	2	3	5	2	4
CANADA	F	19	4	4	3	2	2	4	1	4	3	2	4	1	3
CANADA	F	19	4	1	1	1	2	2	4	2	1	4	4	2	4
CANADA	M	19	4	3	3	3	3	2	3	2	3	3	3	3	3
CANADA	F	19	3	3	4	3	3	4	3	3	1	4	4	3	3
CANADA	F	19	3	5	5	5	5	2	3	3	3	3	4	3	4
CANADA	F	19	3	5	5	3	4	3	2	4	2	4	5	3	2
CANADA	F	19	3	2	4	5	4	1	4	3	3	3	3	4	4
CANADA	F	19	3	1	3	5	4	2	3	2	2	4	3	3	2
CANADA	F	19	3	3	4	3	3	3	3	3	3	3	3	3	3
CANADA	F	19	3	5	4	2	3	5	4	4	3	4	5	2	4
CANADA	M	19	3	3	2	2	2	3	2	1	2	2	2	4	3
CANADA	F	19	2	4	3	3	2	3	2	2	3	4	4	2	2
CANADA	F	19	2	3	3	3	4	1	2	2	5	3	2	3	3
CANADA	F	19	2	3	4	3	3	3	3	2	2	2	2	4	4
CANADA	F	19	2	4	5	3	4	3	2	3	2	3	3	2	2
CANADA	F	19	2	2	2	1	3	3	2	2	2	3	3	1	4
CANADA	F	19	2	2	3	3	3	2	3	3	2	2	2	2	4
CANADA	F	19	2	2	2	1	4	1	2	2	2	1	2	1	2
CANADA	F	19	2	3	4	5	5	2	3	2	1	3	3	3	4
CANADA	F	19	2	3	5	4	4	3	4	4	3	4	3	2	3
CANADA	F	19	2	2	5	4	4	2	4	2	3	3	3	3	3
CANADA	F	19	2	2	4	1	2	2	2	1	1	3	2	2	4
CANADA	M	19	2	5	4	1	5	1	5	2	4	5	3	5	4
CANADA	F	19	2	2	4	2	3	1	2	1	1	2	2	2	2
CANADA	F	19	1	4	3	2	2	2	3	4	2	3	5	3	2
CANADA	F	19	1	2	3	3	5	1	2	2	1	4	2	2	2
CANADA	F	20	4	2	5	5	5	4	5	4	2	2	2	4	5
CANADA	M	20	4	5	3	3	3	5	5	5	2	4	5	4	3
CANADA	F	20	3	1	4	1	1	1	1	1	1	1	2	2	3
CANADA	F	20	3	2	4	3	3	2	3	2	3	2	4	3	2
CANADA	F	20	3	2	2	3	4	2	3	3	3	3	2	2	2
CANADA	F	20	3	4	5	5	5	3	4	4	4	2	3	4	5
CANADA	M	20	3	3	5	4	4	3	2	3	4	3	3	4	3
CANADA	F	20	3	3	3	4	2	3	4	2	2	4	2	2	4
CANADA	F	20	2	5	1	5	4	5	5	4	5	5	5	5	5
CANADA	F	20	2	1	1	2	4	1	1	3	1	1	3	2	1
CANADA	F	20	2	2	4	4	3	2	3	1	3	2	2	4	2
CANADA	F	20	2	1	3	4	4	1	4	4	1	1	4	2	2
CANADA	F	20	2	2	3	4	4	2	3	4	4	3	4	5	5
CANADA	M	20	2	3	4	3	4	3	4	4	2	3	2	4	4
CANADA	F	20	2	1	4	2	4	2	2	2	1	3	4	2	1
CANADA	F	20	2	1	3	1	1	1	2	3	2	2	2	1	4
CANADA	F	20	1	1	4	4	4	1	4	3	1	1	2	3	4
CANADA	F	20	1	1	3	1	1	1	1	1	4	1	1	1	2
CANADA	F	21	4	3	4	5	5	4	4	3	3	3	4	4	4
CANADA	F	21	4	4	5	3	3	3	3	2	4	5	3	4	4
CANADA	F	21	3	2	3	2	3	4	2	4	3	3	3	2	2
CANADA	F	21	3	3	3	3	3	4	2	2	3	3	3	4	3
CANADA	F	21	3	3	5	3	3	2	3	2	3	3	2	3	4
CANADA	F	21	3	4	4	4	3	2	4	3	4	3	4	3	4
CANADA	F	21	2	3	4	4	5	1	3	2	3	4	2	2	5
CANADA	F	21	2	3	5	5	2	3	3	3	5	2	4	3	5
CANADA	F	21	2	3	3	3	4	2	5	2	2	3	4	4	5
CANADA	F	21	2	2	4	2	2	2	2	2	2	3	4	3	2
