# Supplementary material for: Measuring self-control across gender, age, language, and clinical status: A validation study of the Italian version of the Brief Self- Control Scale (BSCS)
Source: PLoS One. 2020 Aug 21;15(8):e0237729. doi: 10.1371/journal.pone.0237729 (PMC7446922; doi:10.1371/journal.pone.0237729)
Supplement: S1 Data — (ZIP) [file pone.0237729.s003.zip › BSCS Testretest.txt]

SEX	AGE	Q05_BSCS1	Q05_BSCS2	Q05_BSCS3	Q05_BSCS4	Q05_BSCS5	Q05_BSCS6	Q05_BSCS7	Q05_BSCS8	Q05_BSCS9	Q05_BSCS10	Q05_BSCS11	Q05_BSCS12	Q05_BSCS13	BSCS_1	BSCS_2	BSCS_3	BSCS_4	BSCS_5	BSCS_6	BSCS_7	BSCS_8	BSCS_9	BSCS_10	BSCS_11	BSCS_12	BSCS_13	FATT1_T2	FATT1_T1	FATT2_T2	FATT2_T1	TOT_T1	TOT_T2
F	20	2	3	5	4	3	4	3	4	4	3	4	2	5	1	2	4	4	4	1	1	2	3	4	3	2	4	15	13	11	6	19	26
F	21	3	4	5	5	2	5	3	3	5	4	4	5	5	2	3	5	5	3	3	2	1	5	4	3	4	3	20	17	10	6	23	30
F	20	3	4	4	2	3	3	3	3	3	2	5	2	2	3	3	3	1	2	2	2	2	2	2	4	1	2	9	6	11	8	14	20
F	21	3	3	3	2	3	1	2	4	1	3	2	2	4	2	2	2	1	2	1	2	2	1	3	2	1	3	9	6	8	6	12	17
F	24	2	4	4	3	3	4	3	5	5	4	4	3	3	2	3	4	3	3	4	3	5	4	4	3	2	2	14	11	12	11	22	26
F	23	4	4	5	4	2	5	3	5	2	4	5	4	4	4	3	5	4	2	5	2	4	2	4	5	2	4	14	12	13	11	23	27
F	21	2	3	2	1	2	2	2	2	3	3	4	2	2	2	3	2	1	1	2	1	1	3	2	4	1	2	8	7	8	6	13	16
F	20	2	3	4	4	4	4	4	3	3	4	4	2	3	3	2	2	5	4	3	3	2	2	4	4	2	2	12	11	11	9	20	23
F	20	4	1	4	4	4	4	5	5	3	3	5	4	4	5	1	4	4	4	4	4	5	2	3	5	3	4	15	13	15	14	27	30
F	21	3	3	4	5	4	3	3	4	4	3	3	4	3	3	2	4	4	4	3	3	3	4	3	3	3	3	16	14	10	9	23	26
F	21	2	3	3	3	4	2	3	2	4	3	3	4	4	1	1	3	4	3	3	2	1	4	3	3	2	4	15	14	8	6	20	23
F	21	5	2	4	5	5	5	5	5	3	3	4	5	4	4	1	3	5	5	3	5	5	3	4	3	3	4	17	15	14	13	28	31
F	21	4	2	3	5	5	3	3	4	3	1	4	5	2	5	3	3	5	5	4	2	4	4	2	4	3	2	15	14	11	10	24	26
F	21	4	3	4	4	3	4	3	3	4	3	3	4	4	4	3	4	4	3	4	2	3	4	3	3	4	3	16	15	9	8	23	25
F	21	4	5	4	3	2	2	3	4	5	5	5	4	4	3	3	4	3	3	4	3	3	4	5	4	4	5	16	16	12	10	26	28
M	25	2	3	4	5	2	2	3	3	4	4	5	4	5	3	3	4	5	2	2	3	3	4	4	4	3	5	18	17	11	10	27	29
M	48	2	3	4	4	4	1	4	3	4	2	3	3	4	2	3	3	3	4	1	4	4	3	1	4	3	3	15	12	10	12	24	25
F	21	4	3	4	4	4	5	3	2	4	4	4	1	3	4	4	5	4	4	3	2	2	5	4	3	2	2	12	13	9	7	20	21
F	20	3	3	3	4	4	4	3	3	4	4	3	4	4	3	3	3	4	4	3	4	3	3	4	4	2	4	16	13	9	11	24	25
F	21	4	3	4	4	4	4	4	4	3	3	2	4	4	4	2	5	4	4	4	4	3	4	2	2	3	4	15	15	10	9	24	25
F	20	3	4	4	4	4	4	3	3	3	4	4	4	4	2	4	5	4	1	4	1	3	4	3	3	4	5	15	17	10	7	24	25
F	20	3	4	4	5	4	4	4	4	4	3	4	5	4	3	4	3	5	4	4	4	4	5	3	3	4	4	18	18	12	11	29	30
F	20	5	3	3	5	5	5	5	5	5	5	5	5	5	5	3	3	5	5	5	5	5	5	5	4	5	5	20	20	15	14	34	35
F	20	5	3	3	5	5	5	5	5	5	5	5	5	5	5	3	3	5	5	5	5	5	5	5	4	5	5	20	20	15	14	34	35
F	21	3	1	4	2	2	4	4	5	4	2	4	4	4	4	1	4	3	4	5	4	5	4	2	4	3	4	14	14	13	13	27	27
F	20	2	4	5	3	2	3	3	3	5	4	4	3	3	3	4	3	4	3	3	3	3	3	4	4	3	4	14	14	10	10	24	24
F	20	4	3	4	3	3	4	5	2	2	1	4	4	4	5	5	4	3	4	4	4	2	3	4	3	4	5	13	15	11	9	24	24
M	20	4	4	4	4	4	4	4	4	4	4	4	4	4	4	3	4	4	4	4	4	4	4	4	4	4	4	16	16	12	12	28	28
F	20	1	5	5	3	3	5	3	3	5	5	5	3	5	1	5	5	5	5	5	3	3	5	5	5	1	5	16	16	11	11	27	27
F	22	4	2	5	4	4	4	4	4	5	2	4	4	5	4	2	5	5	5	5	4	4	4	1	4	4	5	18	18	12	12	30	30
F	21	4	2	5	5	5	5	4	4	4	4	4	5	5	1	1	5	5	5	2	5	4	3	3	4	5	5	19	18	12	13	31	31
F	21	5	4	5	5	5	4	4	4	5	4	5	5	4	3	3	5	5	5	4	4	5	5	4	4	5	4	19	19	13	13	32	32
F	25	2	5	5	5	5	3	4	4	5	4	5	5	5	4	4	5	5	5	3	3	5	5	4	5	5	5	20	20	13	13	33	33
F	21	5	4	5	5	5	4	4	4	5	4	5	5	4	3	3	5	5	5	4	4	5	5	4	4	5	4	19	19	13	13	32	32
F	20	4	2	2	5	4	5	4	4	4	2	4	1	1	3	3	3	5	4	5	4	4	4	3	5	1	1	11	11	12	13	24	23
F	20	5	3	3	3	3	4	2	4	3	4	4	4	4	3	2	4	4	4	5	4	4	3	4	4	4	2	14	13	10	12	25	24
F	20	3	2	3	3	3	3	3	3	4	3	4	3	3	3	2	4	4	4	2	4	3	3	3	3	3	4	13	14	10	10	24	23
F	20	4	3	4	4	4	4	3	3	4	3	4	4	4	4	3	4	5	4	4	4	3	4	4	4	4	3	16	16	10	11	27	26
M	24	4	3	5	5	5	3	3	4	3	4	5	4	4	4	2	5	5	4	3	3	3	4	4	4	5	5	16	19	12	10	29	28
M	24	4	3	5	5	5	3	3	4	3	4	5	4	4	4	2	5	5	4	3	3	3	4	4	4	5	5	16	19	12	10	29	28
F	21	2	2	5	3	3	5	3	4	4	5	4	3	3	2	2	2	2	2	5	3	5	5	5	5	3	3	13	13	11	13	26	24
F	20	2	2	3	5	5	1	3	3	3	2	2	3	2	4	2	5	5	5	2	2	1	2	2	3	5	5	13	17	8	6	23	21
M	21	5	4	4	5	4	5	2	4	5	4	4	5	4	4	5	5	5	4	4	4	4	5	4	4	4	5	19	19	10	12	31	29
M	21	5	4	4	5	4	5	2	4	5	4	4	5	4	4	5	5	5	4	4	4	4	5	4	4	4	5	19	19	10	12	31	29
F	32	4	3	4	4	4	2	3	3	4	2	2	4	3	3	3	4	4	2	3	3	3	5	3	3	5	3	15	17	8	9	26	23
F	20	3	5	4	5	5	1	3	3	2	3	3	3	5	4	5	5	5	5	1	3	3	4	4	2	5	5	15	19	9	8	27	24
F	23	4	2	2	2	2	2	2	2	3	3	3	2	2	3	4	3	3	4	4	3	3	3	2	3	2	4	9	12	7	9	21	16
