# Supplementary material for: Measuring self-control across gender, age, language, and clinical status: A validation study of the Italian version of the Brief Self- Control Scale (BSCS)
Source: PLoS One. 2020 Aug 21;15(8):e0237729. doi: 10.1371/journal.pone.0237729 (PMC7446922; doi:10.1371/journal.pone.0237729)
Supplement: S1 Data — (ZIP) [file pone.0237729.s003.zip › BSCS Total Italian Sample.txt]

SEX	AGE_DIC	AGE	BSCS_1	BSCS_2	BSCS_3	BSCS_4	BSCS_5	BSCS_6	BSCS_7	BSCS_8	BSCS_9	BSCS_10	BSCS_11	BSCS_12	BSCS_13
M	1	18	2	1	5	3	4	2	2	2	2	4	4	2	3
M	1	18	2	1	5	3	4	2	2	2	2	4	4	2	3
M	1	18	2	4	1	1	3	2	5	4	3	4	3	5	1
M	1	18	3	1	5	5	5	5	3	3	3	1	1	4	3
M	1	18	4	1	2	2	3	4	1	5	4	4	3	1	5
M	1	18	3	2	5	2	2	1	3	2	2	3	2	3	2
M	1	18	2	2	2	3	3	3	4	2	2	2	2	3	2
M	1	18	1	3	2	4	4	1	3	2	2	4	4	5	2
M	1	18	5	3	3	4	5	2	3	2	3	3	4	2	2
M	1	18	2	2	3	2	3	2	2	2	1	3	2	2	5
M	1	18	2	3	4	5	1	3	3	3	2	3	4	2	1
M	1	18	4	5	5	4	1	4	4	3	2	3	5	3	4
M	1	18	3	4	4	4	4	2	2	2	3	4	2	3	2
M	1	18	3	2	3	4	5	2	2	4	2	1	4	3	2
M	1	19	2	1	3	3	3	4	1	3	2	2	3	2	5
M	1	19	2	1	3	3	3	4	1	3	2	2	3	2	5
M	1	19	2	2	4	3	4	4	3	2	2	2	2	2	4
M	1	19	4	3	4	3	2	5	3	4	2	4	2	3	4
M	1	19	4	3	2	4	3	3	4	1	1	4	1	2	5
M	1	19	1	3	4	2	3	3	3	3	2	2	3	2	2
M	1	19	2	2	2	4	5	3	2	4	2	1	4	1	3
M	1	19	4	2	4	5	1	3	1	3	1	4	4	2	4
M	1	19	4	5	5	5	4	4	3	4	5	3	4	4	5
M	1	19	3	3	3	5	4	2	4	5	3	3	4	3	4
M	1	19	2	2	2	5	1	4	3	3	2	2	2	2	4
M	1	19	1	1	1	1	1	5	1	4	1	1	1	1	1
M	1	19	4	2	3	5	4	1	2	3	1	2	2	3	2
M	1	19	2	1	2	1	2	5	3	5	1	1	3	2	2
M	1	19	1	1	3	4	4	3	2	4	3	2	4	2	3
M	1	20	3	2	5	4	4	2	2	2	2	3	4	3	4
M	1	20	2	2	5	4	4	2	2	2	2	3	4	3	4
M	1	20	5	5	3	4	4	4	5	5	4	4	5	3	4
M	1	20	5	4	4	5	4	3	4	4	5	4	4	4	4
M	1	20	3	4	4	5	4	4	3	3	4	4	3	4	3
M	1	20	3	4	4	5	4	4	3	3	4	4	3	4	3
M	1	20	2	1	3	2	3	1	4	1	4	2	2	5	5
M	1	20	3	1	3	2	4	1	2	2	1	2	2	2	2
M	1	20	3	1	3	2	4	1	2	2	1	2	2	2	2
M	1	20	5	1	5	5	5	4	3	3	2	5	3	4	5
M	1	20	3	2	3	2	3	1	2	2	3	4	3	2	5
M	1	20	1	2	2	2	2	3	1	3	2	2	4	2	3
M	1	20	1	2	1	1	4	4	2	4	1	1	2	4	3
M	1	20	1	2	1	1	4	4	2	4	1	1	2	4	3
M	1	20	4	3	5	5	4	4	5	4	3	2	4	4	4
M	1	20	4	3	4	2	3	3	4	2	3	3	2	3	3
M	1	20	3	3	5	1	2	3	3	3	1	3	3	2	4
M	1	20	3	3	5	1	2	3	3	3	1	3	3	2	4
M	1	20	3	4	4	3	3	4	4	3	4	4	4	3	4
M	1	20	1	4	4	5	4	1	4	4	5	5	5	5	5
M	1	20	4	4	4	5	4	5	2	3	5	4	4	4	3
M	1	20	3	5	5	4	4	4	2	4	5	5	4	4	5
M	1	20	5	5	5	1	1	5	1	1	3	3	3	3	5
M	1	20	5	5	3	2	2	5	4	3	1	2	3	5	5
M	1	20	5	5	5	4	4	4	4	4	5	4	4	4	4
M	1	20	5	4	5	5	5	5	5	5	2	4	3	5	4
M	1	20	3	4	5	3	3	4	3	3	4	4	4	3	4
M	1	20	3	3	4	4	2	4	3	3	1	2	3	2	2
M	1	20	4	3	4	4	4	4	4	4	4	4	4	4	4
M	1	20	4	2	4	5	5	1	4	4	3	3	4	3	4
M	1	20	5	4	4	4	2	5	5	5	5	5	5	5	5
M	1	20	2	3	5	3	4	2	3	3	4	4	4	4	4
M	1	20	3	2	4	4	3	4	3	4	4	4	4	4	4
M	1	20	4	1	1	4	5	4	3	2	2	5	3	2	4
M	1	20	1	2	4	2	4	1	1	2	2	4	4	2	3
M	1	20	4	4	4	2	4	3	3	2	2	4	4	2	3
M	1	20	1	2	4	3	3	2	2	2	3	4	3	2	3
M	1	20	3	3	3	5	2	3	4	3	2	2	2	2	3
M	1	20	4	1	5	2	2	3	3	2	1	2	4	3	4
M	1	20	2	3	4	5	5	4	3	5	2	3	3	4	4
M	1	20	4	4	5	1	5	5	5	5	5	5	1	5	5
M	1	20	3	3	3	3	3	2	3	3	2	3	3	3	3
M	1	20	2	3	3	2	3	1	2	3	3	3	3	1	5
M	1	20	3	2	4	4	4	4	2	4	3	4	4	4	2
M	1	20	2	2	4	3	4	3	4	2	3	2	2	3	4
M	1	20	2	1	2	2	3	1	3	1	2	4	3	3	4
M	1	20	2	2	2	5	5	2	1	2	2	1	2	2	3
M	1	20	3	4	4	5	2	3	3	4	4	4	2	5	5
M	1	20	4	2	4	2	2	2	4	1	4	3	4	2	5
M	1	20	1	1	5	2	4	1	4	1	4	1	3	3	3
M	1	20	4	2	4	3	3	4	4	4	5	4	3	2	2
M	1	20	4	2	4	3	3	4	4	4	5	4	3	2	2
M	1	20	4	4	4	3	2	4	4	3	2	3	4	2	3
M	1	21	5	5	3	5	1	5	1	1	5	3	3	5	5
M	1	21	5	5	3	5	1	5	1	1	5	3	3	5	5
M	1	21	3	4	2	5	2	3	2	3	4	4	4	3	2
M	1	21	1	5	5	4	3	3	1	1	4	5	5	3	2
M	1	21	4	2	3	4	3	3	4	4	2	1	2	3	4
M	1	21	2	1	5	2	3	1	2	4	1	1	2	1	5
M	1	21	2	1	3	1	2	4	4	3	1	2	4	2	4
M	1	21	2	1	3	4	3	3	3	2	3	3	2	2	3
M	1	21	1	2	5	1	3	4	2	5	3	1	4	1	2
M	1	21	2	2	4	5	4	1	2	4	2	1	4	3	5
M	1	21	5	2	5	5	5	3	3	2	2	4	4	4	5
M	1	21	4	2	5	5	5	4	4	3	3	5	5	5	5
M	1	21	3	2	2	5	2	1	3	4	4	2	4	2	4
M	1	21	1	2	4	4	3	2	2	1	4	2	3	1	4
M	1	21	2	2	3	3	3	2	3	1	1	2	2	2	2
M	1	21	2	2	4	2	3	2	2	2	2	3	4	2	4
M	1	21	4	3	4	5	2	2	3	4	3	4	4	4	4
M	1	21	3	3	4	2	2	4	3	3	4	4	2	4	4
M	1	21	4	3	5	4	5	3	4	4	4	2	4	3	5
M	1	21	1	3	2	2	2	2	1	2	1	2	4	2	4
M	1	21	4	3	3	4	5	3	4	5	4	3	4	3	5
M	1	21	4	3	3	4	5	3	4	5	4	3	4	3	5
M	1	21	3	4	2	3	3	2	2	4	4	2	2	4	2
M	1	21	3	4	4	3	2	4	4	3	3	4	3	3	4
M	1	21	3	4	4	3	2	4	3	3	4	4	3	3	3
M	1	21	4	4	4	4	4	5	4	4	5	4	4	5	5
M	1	21	4	4	5	5	5	5	2	4	5	4	4	5	5
M	1	21	4	4	2	2	2	2	2	1	1	2	2	2	2
M	1	21	1	4	4	1	2	2	2	2	5	4	4	3	2
M	1	21	1	4	4	1	2	2	2	2	5	4	4	3	2
M	1	21	3	4	5	5	5	3	4	3	5	4	4	3	4
M	1	21	3	4	5	5	5	3	4	3	5	4	4	3	4
M	1	21	4	5	5	4	4	5	2	4	5	5	4	5	4
M	1	21	2	5	3	3	3	4	2	2	5	5	5	2	3
M	1	21	5	5	4	3	3	2	3	5	1	2	4	3	3
M	1	21	4	5	1	3	5	3	4	4	1	4	3	4	3
M	1	21	4	5	1	3	5	3	4	4	1	4	3	4	3
M	1	21	4	5	4	4	5	3	4	4	4	4	4	4	4
M	1	21	5	3	3	5	5	4	5	4	3	4	4	4	3
M	1	21	2	2	5	1	2	4	2	2	3	1	1	2	3
M	1	21	3	2	4	3	2	3	2	5	3	3	3	4	5
M	1	21	1	1	1	3	4	5	1	2	2	3	3	2	4
M	1	21	2	4	4	3	2	2	2	2	3	4	4	3	4
M	1	21	2	2	5	3	2	1	3	4	2	1	4	1	3
M	1	21	4	5	5	5	4	4	4	4	5	4	4	4	5
M	1	21	1	4	1	1	3	4	2	4	3	4	2	3	3
M	1	21	4	3	4	5	5	3	4	3	3	4	3	5	5
M	1	21	4	2	4	3	3	5	4	5	4	4	5	5	4
M	1	21	1	5	3	5	5	5	3	3	4	5	5	3	5
M	1	21	4	3	2	4	3	4	5	2	5	5	5	5	3
M	1	21	1	3	3	5	5	5	1	1	3	4	4	4	3
M	1	21	4	2	3	5	5	4	2	1	2	2	3	3	2
M	1	21	3	2	4	4	2	4	3	4	2	2	4	4	4
M	1	21	4	4	2	5	3	4	3	3	2	4	2	4	5
M	1	21	3	3	3	4	5	4	4	5	5	4	4	3	4
M	1	21	1	2	4	4	4	3	2	3	2	3	3	1	4
M	1	21	4	2	4	1	1	5	5	3	1	4	4	3	5
M	1	21	2	1	4	5	5	5	5	3	3	4	3	5	4
M	1	21	3	2	4	4	5	4	4	3	3	2	4	4	4
M	1	21	3	2	4	5	3	1	3	2	5	3	3	3	4
M	1	21	4	5	4	1	1	3	1	2	1	1	2	2	2
M	1	21	2	4	4	3	3	4	4	4	3	2	2	3	3
M	1	21	2	2	2	4	3	2	2	2	1	2	1	2	2
M	1	21	4	2	5	5	5	4	2	2	2	2	2	2	4
M	1	21	3	5	5	5	1	5	2	5	4	5	4	4	4
M	1	21	4	4	4	3	4	4	3	3	4	4	4	2	4
M	1	21	2	3	5	5	5	5	2	5	5	5	5	2	4
M	1	21	5	5	4	4	4	4	2	4	4	4	4	4	3
M	1	21	2	3	2	5	3	3	2	2	4	4	5	4	4
M	1	21	4	2	5	5	4	4	4	2	4	3	3	4	5
M	1	21	4	1	1	2	4	1	4	2	4	2	4	4	5
M	1	21	2	2	5	4	3	2	3	2	3	1	5	3	3
M	1	21	2	4	5	3	4	4	4	4	4	4	4	4	5
M	1	21	2	2	2	5	5	4	4	4	4	4	2	4	5
F	1	18	4	2	4	5	4	3	2	2	3	2	2	3	3
F	1	18	4	2	4	5	4	3	2	2	3	2	2	3	3
F	1	18	4	2	2	4	4	3	4	3	2	4	3	3	2
F	1	18	3	4	2	5	5	3	3	3	2	2	3	4	3
F	1	18	2	1	1	4	4	1	2	1	1	1	1	2	1
F	1	18	2	1	2	5	5	3	2	4	5	5	5	5	4
F	1	18	1	2	2	1	1	1	1	1	3	2	2	1	1
F	1	18	3	3	3	5	5	5	2	4	5	4	4	4	4
F	1	18	3	3	4	5	2	3	2	2	4	3	3	2	4
F	1	18	3	2	5	3	3	2	2	1	3	3	3	2	2
F	1	19	4	2	3	4	3	3	1	2	2	5	2	5	2
F	1	19	4	3	5	4	4	3	3	4	3	2	2	2	4
F	1	19	1	1	3	5	5	1	2	1	3	2	2	4	2
F	1	20	3	1	5	4	4	2	4	4	4	5	5	4	4
F	1	20	4	1	5	3	2	2	3	2	2	3	2	3	5
F	1	20	1	1	3	5	2	4	3	5	2	4	3	2	5
F	1	20	1	1	1	1	1	1	1	1	5	1	1	1	1
F	1	20	2	1	5	4	2	2	3	3	4	5	2	2	3
F	1	20	1	1	3	5	2	5	3	4	2	2	3	2	2
F	1	20	2	1	4	4	4	1	1	2	3	2	3	2	2
F	1	20	2	1	4	4	3	3	2	4	4	3	4	1	1
F	1	20	3	1	3	4	3	3	3	2	3	3	3	2	3
F	1	20	2	1	4	3	3	3	1	3	3	1	4	3	3
F	1	20	2	1	2	4	2	2	3	4	1	2	2	3	2
F	1	20	2	1	2	3	3	2	2	2	2	1	2	1	2
F	1	20	2	1	4	3	4	2	3	3	3	2	4	2	3
F	1	20	4	1	5	5	4	5	4	5	3	4	3	5	4
F	1	20	3	2	3	5	4	2	4	3	4	4	3	5	5
F	1	20	2	2	5	5	3	2	2	2	3	5	3	2	5
F	1	20	2	2	2	5	5	1	2	1	1	2	2	4	4
F	1	20	1	2	5	3	4	1	3	2	2	3	4	2	4
F	1	20	2	2	4	3	2	2	2	3	4	4	3	2	4
F	1	20	4	2	4	5	4	2	3	3	4	2	4	4	2
F	1	20	3	2	4	3	3	2	4	3	3	3	4	3	4
F	1	20	2	2	2	2	2	5	3	4	5	4	4	2	5
F	1	20	4	2	4	5	4	2	4	2	3	4	3	3	4
F	1	20	3	2	5	4	4	2	3	3	3	3	4	3	4
F	1	20	5	2	3	5	4	4	4	5	3	3	2	4	4
F	1	20	4	2	3	5	4	5	3	4	4	5	4	2	1
F	1	20	5	2	3	1	1	3	4	2	5	4	4	5	2
F	1	20	4	2	3	3	3	4	4	4	2	4	4	3	4
F	1	20	2	2	3	4	4	1	2	2	2	2	3	2	3
F	1	20	3	2	4	5	5	3	3	3	2	4	3	3	2
F	1	20	2	2	4	5	5	3	4	3	4	1	1	4	4
F	1	20	2	2	3	3	4	1	4	3	2	2	3	3	3
F	1	20	2	2	2	3	2	1	4	3	3	2	4	4	2
F	1	20	3	2	4	5	2	5	3	4	2	3	4	2	5
F	1	20	2	2	4	5	4	1	3	2	2	3	3	4	4
F	1	20	4	2	4	2	3	3	4	4	2	2	3	3	4
F	1	20	4	2	4	2	4	3	3	4	2	2	3	3	2
F	1	20	4	2	4	2	4	3	3	4	2	2	3	3	2
F	1	20	4	3	4	5	5	5	5	5	5	5	5	5	5
F	1	20	2	3	2	4	2	2	3	2	2	4	4	2	4
F	1	20	2	3	2	5	3	3	3	3	4	2	3	2	1
F	1	20	4	3	3	1	1	5	3	2	2	4	2	2	3
F	1	20	4	3	5	5	4	1	3	3	3	2	3	3	4
F	1	20	3	3	2	2	2	1	2	3	2	1	2	2	4
F	1	20	1	3	2	4	4	2	2	2	4	4	4	2	1
F	1	20	4	3	2	5	3	2	1	3	3	4	4	2	4
F	1	20	3	3	4	5	5	2	2	2	4	1	3	2	3
F	1	20	2	3	4	5	3	4	2	3	3	1	3	5	5
F	1	20	4	3	5	3	3	2	2	3	4	4	4	2	3
F	1	20	3	3	2	5	5	2	3	3	2	3	3	4	2
F	1	20	2	3	4	2	2	4	1	3	2	3	5	3	3
F	1	20	4	3	5	5	4	4	4	4	4	3	3	4	4
F	1	20	2	3	2	2	3	1	2	3	2	3	3	2	4
F	1	20	2	3	4	5	4	1	2	3	3	3	3	1	4
F	1	20	3	3	5	2	2	4	4	4	3	2	3	3	5
F	1	20	4	4	5	5	2	5	3	3	4	4	4	4	5
F	1	20	2	4	3	2	3	4	3	3	2	2	4	1	1
F	1	20	3	4	4	4	2	4	3	4	4	4	4	3	2
F	1	20	3	4	4	4	5	4	3	3	4	4	4	2	3
F	1	20	4	4	5	4	2	5	3	3	5	4	4	5	5
F	1	20	3	4	5	4	3	5	3	3	5	4	4	3	4
F	1	20	2	4	4	5	3	3	3	4	4	4	4	3	2
F	1	20	2	4	4	2	1	4	2	3	2	4	3	2	2
F	1	20	2	4	1	2	5	2	2	4	4	4	4	3	2
F	1	20	4	4	4	4	4	4	2	3	4	4	5	2	2
F	1	20	4	4	4	5	4	4	2	5	4	3	4	4	5
F	1	20	4	4	3	4	4	4	4	4	3	4	3	2	3
F	1	20	4	4	4	5	2	3	3	4	4	5	4	5	5
F	1	20	5	4	5	3	4	5	4	4	4	3	5	4	3
F	1	20	4	4	4	4	4	4	4	3	4	4	4	4	4
F	1	20	4	4	4	4	4	3	2	3	4	4	4	4	2
F	1	20	3	4	2	5	4	2	4	5	3	3	2	3	2
F	1	20	2	4	4	4	4	1	3	3	4	3	2	2	5
F	1	20	3	4	5	5	4	4	3	4	4	5	5	5	4
F	1	20	4	4	5	5	4	5	2	4	4	3	3	5	4
F	1	20	4	4	5	5	5	5	3	3	2	3	3	5	5
F	1	20	3	4	2	4	4	4	4	4	4	4	3	5	4
F	1	20	3	4	1	4	3	3	4	3	4	4	3	4	2
F	1	20	3	4	4	5	2	4	1	4	5	1	4	4	4
F	1	20	4	4	3	4	2	4	3	3	4	3	4	2	4
F	1	20	4	5	2	3	4	4	4	4	3	4	4	4	4
F	1	20	4	5	3	2	2	5	4	5	5	4	4	4	4
F	1	20	3	5	3	4	3	4	4	3	3	3	4	3	4
F	1	20	5	5	5	5	4	5	3	4	4	4	5	4	4
F	1	20	4	5	3	5	4	5	5	5	3	2	4	5	4
F	1	20	2	5	5	4	4	5	3	5	4	4	4	4	5
F	1	20	5	5	4	4	2	3	3	2	5	3	3	5	4
F	1	20	5	5	5	5	5	5	5	5	4	3	4	5	5
F	1	20	3	4	4	2	3	2	2	2	2	4	4	2	4
F	1	20	2	3	5	5	5	4	2	3	4	3	1	3	2
F	1	20	2	4	3	5	4	4	1	4	5	4	4	2	3
F	1	20	3	2	4	3	3	2	3	2	2	3	3	2	3
F	1	20	3	4	3	4	3	3	3	3	3	4	4	3	4
F	1	20	3	2	3	5	5	2	2	3	2	2	5	3	4
F	1	20	2	3	3	2	2	1	1	3	1	1	2	1	2
F	1	20	1	3	5	1	2	1	1	2	2	2	3	2	4
F	1	20	2	2	3	3	3	2	3	1	1	2	3	2	2
F	1	20	1	4	3	3	3	3	1	2	2	4	3	2	5
F	1	20	2	4	3	4	3	4	3	4	2	3	4	2	3
F	1	20	3	4	5	4	4	5	3	1	5	5	5	3	5
F	1	20	5	3	3	5	5	5	5	5	5	5	4	5	5
F	1	20	3	4	5	3	2	5	3	4	3	4	5	5	4
F	1	20	4	5	5	5	5	1	3	3	4	4	2	5	5
F	1	20	2	2	4	3	4	2	2	2	2	3	3	2	4
F	1	20	4	5	4	4	5	3	5	4	3	4	5	3	5
F	1	20	2	3	4	3	4	2	3	3	4	4	4	3	3
F	1	20	4	2	5	5	5	2	2	1	2	2	3	5	5
F	1	20	1	1	4	4	4	1	2	3	1	2	2	2	2
F	1	20	3	2	4	4	4	5	4	4	3	4	4	4	2
F	1	20	4	3	4	5	1	5	2	3	5	4	4	5	4
F	1	20	4	4	5	4	3	4	3	3	4	4	4	3	3
F	1	20	4	5	5	5	5	4	3	4	3	4	5	5	5
F	1	20	4	2	4	5	5	5	5	4	3	3	4	3	4
F	1	20	3	2	5	5	4	2	3	4	3	3	3	2	5
F	1	20	4	3	4	4	4	4	3	4	4	3	4	4	3
F	1	20	3	2	4	4	4	2	4	3	3	3	3	3	4
F	1	20	2	2	4	5	5	5	5	5	5	4	5	5	5
F	1	20	2	5	4	2	2	3	3	3	4	4	3	2	2
F	1	20	5	1	4	4	4	4	4	5	2	3	5	3	4
F	1	20	3	3	3	5	4	5	4	4	4	3	5	1	1
F	1	20	2	3	2	4	4	5	3	3	5	4	5	5	4
F	1	20	4	2	5	5	4	2	3	3	4	5	3	5	3
F	1	20	1	1	4	5	5	2	1	1	1	1	3	2	2
F	1	20	3	4	4	4	4	3	3	4	5	4	4	4	5
F	1	20	3	4	3	5	4	4	4	4	5	3	3	4	4
F	1	20	2	1	4	4	4	1	3	1	1	2	3	3	5
F	1	20	4	3	4	5	4	4	4	3	4	4	4	4	3
F	1	20	3	2	4	5	5	3	4	4	4	3	4	3	4
F	1	20	4	2	5	5	4	5	3	4	4	3	3	5	5
F	1	20	2	3	2	2	2	3	2	2	2	2	3	2	3
F	1	20	3	3	4	5	5	4	3	4	4	4	4	3	3
F	1	20	3	2	2	5	4	3	3	2	2	4	4	2	2
F	1	20	2	4	4	5	5	2	5	5	4	3	4	5	5
F	1	20	1	5	5	5	5	5	3	3	5	5	5	1	5
F	1	20	3	5	5	4	5	4	3	4	5	5	4	4	3
F	1	20	2	2	4	3	3	2	2	4	4	3	3	2	4
F	1	20	4	3	4	5	4	4	3	4	4	4	4	5	4
F	1	20	3	2	4	5	1	4	2	3	5	4	4	4	4
F	1	20	1	2	4	4	4	1	1	2	3	4	3	2	4
F	1	20	4	3	5	2	4	1	2	2	1	3	3	1	4
F	1	20	3	3	3	1	2	2	2	2	2	2	4	1	2
F	1	20	3	5	2	5	4	5	4	5	5	4	5	2	4
F	1	20	4	3	4	4	4	4	2	3	4	3	4	3	4
F	1	20	2	1	4	5	5	5	4	4	1	1	3	4	2
F	1	20	1	2	3	2	2	4	2	2	3	3	4	2	3
F	1	20	5	5	4	3	4	4	4	2	3	4	3	4	5
F	1	20	3	3	3	4	4	3	4	3	3	4	4	2	4
F	1	20	2	4	2	2	3	2	2	3	2	4	2	2	3
F	1	20	2	4	5	4	1	4	1	3	4	3	3	4	5
F	1	20	4	4	4	4	4	3	3	4	5	4	5	4	4
F	1	20	4	5	4	5	2	5	2	2	5	4	1	4	5
F	1	20	2	2	4	5	4	2	1	2	2	3	3	3	4
F	1	20	3	3	3	3	3	3	1	1	3	4	3	2	3
F	1	20	4	3	5	5	4	3	2	4	5	3	4	4	3
F	1	20	2	1	4	2	4	5	4	5	4	2	3	2	4
F	1	20	3	3	3	3	4	1	3	3	4	2	3	4	2
F	1	20	2	1	5	2	2	1	2	1	1	3	2	2	4
F	1	20	5	5	5	5	5	4	4	4	5	5	5	5	3
F	1	20	4	2	4	3	4	4	3	3	3	4	4	3	4
F	1	20	4	4	5	5	4	5	4	5	4	4	5	4	4
F	1	20	3	3	4	5	4	2	2	2	3	4	4	3	3
F	1	20	1	1	3	5	2	1	4	1	1	1	2	1	1
F	1	20	4	5	4	5	4	3	2	2	4	4	4	2	2
F	1	20	2	1	5	5	4	2	2	1	3	2	2	2	3
F	1	20	3	1	3	4	4	2	3	5	2	2	5	1	4
F	1	20	3	2	4	4	4	2	3	3	4	3	4	1	4
F	1	20	5	2	5	2	3	1	5	2	1	1	5	3	4
F	1	20	2	5	5	3	3	4	4	3	2	3	4	4	4
F	1	20	1	2	3	4	4	1	2	2	2	3	2	2	3
F	1	20	2	1	4	4	4	2	3	3	3	2	4	2	3
F	1	21	1	1	5	1	3	4	2	2	2	1	3	2	5
F	1	21	1	1	3	4	3	1	1	1	2	1	1	1	3
F	1	21	1	1	5	2	3	4	2	2	1	1	2	2	5
F	1	21	1	1	5	1	3	4	2	2	1	1	3	2	5
F	1	21	2	1	5	4	2	3	2	1	3	2	2	2	4
F	1	21	1	1	3	4	3	4	3	4	1	2	3	4	4
F	1	21	1	1	2	3	4	2	2	4	1	2	3	1	4
F	1	21	1	1	5	5	3	1	3	1	2	1	3	3	5
F	1	21	2	1	5	5	2	2	1	1	2	4	2	1	2
F	1	21	3	2	3	4	3	2	2	2	3	4	2	5	5
F	1	21	1	2	4	3	5	4	3	3	4	4	4	2	4
F	1	21	3	2	4	3	3	2	2	1	2	3	3	3	4
F	1	21	2	2	4	3	3	3	2	3	4	4	4	3	4
F	1	21	1	2	3	1	2	1	1	3	1	2	3	1	2
F	1	21	2	2	4	2	2	5	5	1	5	4	4	5	5
F	1	21	3	2	5	5	5	5	5	4	4	1	1	5	5
F	1	21	2	2	3	1	3	2	2	3	1	2	3	1	3
F	1	21	2	2	5	3	3	5	5	4	5	4	4	4	5
F	1	21	2	2	3	3	2	1	2	2	3	2	1	1	5
F	1	21	4	3	4	5	4	2	4	4	4	3	5	4	4
F	1	21	3	3	2	3	3	2	3	3	4	4	3	3	3
F	1	21	2	3	4	2	1	3	3	3	5	4	4	5	4
F	1	21	3	3	5	5	5	5	5	5	4	2	4	4	4
F	1	21	1	3	4	2	2	2	2	3	3	2	4	1	4
F	1	21	2	3	5	3	1	1	2	1	1	1	2	1	2
F	1	21	3	3	4	3	4	2	4	3	4	4	4	4	4
F	1	21	4	3	5	5	4	4	5	2	4	4	3	4	4
F	1	21	4	3	4	4	3	2	4	4	4	3	4	4	5
F	1	21	3	3	5	5	1	3	3	2	5	4	4	2	3
F	1	21	2	3	5	5	4	4	4	4	4	3	4	2	4
F	1	21	3	3	5	5	1	3	4	4	3	3	3	3	3
F	1	21	3	3	5	5	4	3	2	4	4	4	4	4	4
F	1	21	1	3	5	5	3	1	4	3	4	4	4	4	5
F	1	21	5	3	3	5	5	2	1	2	4	5	1	3	3
F	1	21	3	3	2	5	5	4	3	4	3	3	4	3	3
F	1	21	3	3	4	4	3	2	3	3	4	3	3	4	3
F	1	21	3	3	4	5	4	5	4	3	5	5	4	4	3
F	1	21	4	3	5	5	5	5	4	5	3	4	3	5	4
F	1	21	3	3	4	4	3	5	3	3	4	4	3	3	3
F	1	21	3	4	4	5	2	3	2	3	3	3	5	3	3
F	1	21	5	4	5	5	5	4	2	4	4	3	4	4	4
F	1	21	3	4	5	3	2	2	4	3	5	5	5	3	3
F	1	21	4	4	4	5	2	3	2	3	4	4	4	3	4
F	1	21	2	4	5	4	4	4	4	3	4	4	4	3	2
F	1	21	2	4	5	4	4	4	4	3	4	4	4	3	2
F	1	21	4	4	4	5	4	4	5	5	4	4	4	5	4
F	1	21	4	4	5	5	4	5	3	3	5	5	5	5	5
F	1	21	4	4	5	5	5	4	4	4	5	5	5	5	5
F	1	21	5	4	4	5	5	5	4	4	4	3	4	4	3
F	1	21	5	4	4	5	4	4	3	4	4	4	3	3	4
F	1	21	2	4	4	4	3	3	4	3	3	3	3	3	3
F	1	21	1	4	2	2	2	3	3	4	5	4	5	3	4
F	1	21	4	4	4	3	1	4	3	3	4	4	3	4	4
F	1	21	5	4	4	3	2	3	2	2	4	4	2	4	4
F	1	21	5	4	4	3	2	3	2	2	4	4	2	4	4
F	1	21	5	4	4	2	2	4	2	3	3	4	3	4	3
F	1	21	4	4	5	5	4	2	3	3	1	3	3	4	3
F	1	21	3	4	4	4	3	4	3	2	4	4	3	4	4
F	1	21	4	4	5	4	4	2	2	2	3	2	3	4	3
F	1	21	3	4	4	5	5	4	4	3	4	4	3	3	3
F	1	21	3	4	4	4	3	4	3	3	4	4	3	4	3
F	1	21	3	4	4	4	3	4	3	3	4	4	3	4	3
F	1	21	3	5	5	5	5	4	4	3	5	5	5	5	5
F	1	21	4	5	4	4	4	5	5	4	5	3	5	5	5
F	1	21	2	5	1	1	1	3	2	1	4	4	3	2	5
F	1	21	4	5	5	5	1	5	5	4	5	4	4	4	3
F	1	21	4	5	4	1	1	3	2	3	3	4	4	3	2
F	1	21	3	5	5	5	3	4	2	5	4	3	4	4	4
F	1	21	2	2	3	4	4	4	3	3	2	3	3	2	2
F	1	21	4	5	4	5	4	5	5	4	5	5	5	5	4
F	1	21	2	2	2	1	2	1	2	2	1	3	2	1	3
F	1	21	1	1	5	5	5	2	5	4	3	3	4	5	5
F	1	21	2	2	5	5	4	2	3	2	2	1	2	4	4
F	1	21	3	4	4	4	4	5	3	5	2	4	4	4	3
F	1	21	2	3	5	3	4	2	3	4	5	3	4	2	4
F	1	21	4	2	4	4	4	2	4	4	4	3	4	2	4
F	1	21	4	5	5	5	5	5	5	5	5	3	4	5	4
F	1	21	5	2	5	5	4	4	4	5	5	5	5	2	2
F	1	21	4	1	3	5	5	3	5	5	3	4	3	3	4
F	1	21	5	3	4	5	4	2	5	3	3	4	4	4	3
F	1	21	1	3	3	1	4	1	2	2	3	1	4	2	4
F	1	21	2	4	4	4	4	2	3	4	2	2	3	3	4
F	1	21	4	1	5	5	4	4	4	4	5	5	4	4	5
F	1	21	5	5	3	5	1	5	5	5	5	5	5	1	1
F	1	21	5	3	3	5	5	4	2	4	4	2	4	3	2
F	1	21	1	5	3	1	5	2	2	2	4	4	5	1	4
F	1	21	4	5	5	5	4	5	3	4	4	4	4	4	5
F	1	21	4	5	4	4	3	4	3	3	4	4	4	4	3
F	1	21	4	2	3	5	2	3	3	2	2	2	3	4	2
F	1	21	4	2	4	5	4	3	5	3	2	4	4	5	4
F	1	21	2	2	4	2	4	1	4	2	2	2	2	2	3
F	1	21	1	1	5	2	3	1	2	2	2	4	3	2	1
F	1	21	3	2	4	4	4	3	4	4	3	2	3	3	2
F	1	21	4	2	2	2	5	1	2	3	1	1	4	1	1
F	1	21	3	3	4	5	4	3	3	3	3	4	4	4	4
F	1	21	3	2	4	4	4	3	3	3	4	3	3	3	3
F	1	21	3	3	3	3	4	2	5	4	3	1	4	2	1
F	1	21	3	3	4	3	3	4	3	3	4	5	4	4	5
F	1	21	2	2	2	2	2	5	3	5	5	5	5	3	3
F	1	21	5	4	4	5	4	4	4	4	4	4	4	5	5
F	1	21	4	4	4	3	4	5	3	2	5	5	4	4	2
F	1	21	5	5	3	5	5	5	5	5	4	5	5	5	5
F	1	21	4	3	4	4	3	4	2	3	4	3	3	4	3
F	1	21	2	3	5	4	2	3	2	2	3	3	3	2	3
F	1	21	2	2	5	2	2	1	2	1	3	3	4	2	4
F	1	21	4	4	4	5	3	2	2	3	3	3	3	4	4
F	1	21	2	3	2	1	1	4	2	2	5	4	4	2	4
F	1	21	4	4	5	4	4	3	2	2	5	4	3	2	2
F	1	21	5	4	3	5	5	1	4	3	4	3	4	5	4
F	1	21	4	4	3	5	5	4	3	3	5	4	4	4	4
F	1	21	4	4	5	5	2	4	4	4	4	4	5	4	4
F	1	21	2	3	4	4	3	3	2	3	2	2	3	2	4
F	1	21	5	5	4	3	3	4	4	4	4	2	4	3	4
F	1	21	2	3	4	3	2	4	3	3	4	4	3	4	5
F	1	21	4	3	4	2	2	5	3	2	5	2	2	5	4
F	1	21	4	5	3	4	2	3	4	3	5	4	4	3	5
F	1	21	1	3	2	4	3	1	3	3	2	1	3	3	5
F	1	21	3	4	3	4	4	3	4	3	3	3	3	3	4
F	1	21	2	2	2	3	3	2	3	1	1	2	2	1	1
F	1	21	2	3	5	5	3	3	2	1	5	4	3	4	3
F	1	21	4	4	5	5	4	3	3	3	4	3	3	5	4
F	1	21	4	4	4	2	2	1	3	3	2	4	3	2	5
F	1	21	4	3	4	3	3	3	3	3	3	3	3	3	4
F	1	21	4	2	2	4	4	4	4	4	3	4	3	4	4
F	1	21	2	4	4	3	3	4	2	4	2	4	5	2	2
F	1	21	3	2	5	5	2	3	3	3	4	4	3	4	5
F	1	21	3	3	5	5	5	4	4	5	5	4	4	5	4
F	1	21	4	1	4	3	4	5	4	5	4	2	4	3	4
F	1	21	3	1	4	3	3	3	3	4	3	2	4	3	4
F	1	21	2	3	4	3	2	2	2	2	4	3	4	2	3
F	1	21	2	3	2	1	1	2	1	1	3	2	4	1	2
F	1	21	4	5	5	5	5	5	3	5	5	3	4	3	5
F	1	21	4	5	5	5	5	5	4	5	5	4	5	4	4
F	1	21	2	5	4	3	3	4	4	4	4	2	4	3	5
F	1	21	3	4	4	4	3	4	2	3	3	3	4	3	4
F	1	21	2	2	4	4	5	1	3	2	2	2	3	2	5
F	1	21	5	2	5	3	2	4	3	3	3	2	2	2	4
F	1	21	2	2	3	4	4	3	4	3	2	3	3	3	4
F	1	21	3	5	3	4	4	4	4	3	4	2	4	3	3
F	1	21	1	1	3	4	3	3	2	1	4	3	3	2	4
F	1	21	3	1	1	4	4	4	4	4	5	4	2	4	5
F	1	21	3	5	5	5	4	4	3	3	4	5	4	4	5
F	1	21	4	4	5	5	1	5	2	2	4	4	4	5	4
F	1	21	4	2	5	3	4	2	2	1	3	5	4	3	5
F	1	21	3	4	4	4	4	4	3	4	4	3	4	4	4
F	1	21	2	5	5	5	4	3	4	4	5	4	5	3	5
F	1	21	4	1	2	5	5	5	2	5	4	5	5	4	5
F	1	21	2	2	4	4	3	4	4	2	4	4	4	5	2
F	1	21	4	2	5	4	4	4	4	3	4	2	2	3	4
F	1	21	4	2	5	5	5	4	5	5	5	4	4	5	5
F	1	21	2	2	4	3	3	1	1	2	3	1	3	2	4
F	1	21	2	1	2	3	3	2	4	3	3	2	4	3	2
F	1	21	2	5	3	5	4	3	4	2	4	3	4	3	2
M	2	23	1	3	2	4	2	4	1	1	5	4	5	4	4
M	2	23	1	4	4	5	2	4	1	3	3	2	2	5	5
M	2	23	3	5	5	4	4	2	5	3	5	3	5	3	2
M	2	23	3	5	5	4	4	2	5	3	5	3	5	3	2
M	2	23	3	3	4	2	1	5	4	3	2	3	5	3	2
M	2	23	5	5	5	5	5	5	1	5	5	5	5	5	5
M	2	23	5	4	4	3	3	5	5	4	3	4	4	4	5
M	2	23	2	1	4	5	4	3	5	4	2	3	4	2	3
M	2	23	1	5	5	5	5	5	5	5	5	5	5	3	5
M	2	23	3	2	1	1	3	5	1	1	3	5	3	5	5
M	2	23	3	2	3	4	3	2	2	2	4	2	3	2	3
M	2	23	3	4	4	3	3	2	4	2	4	5	4	3	3
M	2	23	3	3	2	4	4	3	2	3	4	4	4	4	4
M	2	23	2	1	4	3	4	2	2	3	4	3	4	3	2
M	2	23	2	2	4	3	5	2	2	4	2	1	3	2	4
M	2	23	2	3	4	2	2	2	2	1	2	4	4	1	4
M	2	23	2	3	4	4	4	2	3	3	3	4	2	2	4
M	2	23	2	3	4	4	4	2	3	3	3	4	2	2	4
M	2	23	2	4	3	2	2	3	3	4	4	3	4	4	5
M	2	23	2	4	5	3	3	1	3	3	4	3	5	3	4
M	2	23	5	5	4	5	5	5	5	4	4	3	4	5	5
M	2	23	4	4	3	2	3	4	2	3	3	3	3	4	4
M	2	23	3	2	2	2	3	3	4	2	4	3	4	3	3
M	2	23	2	3	5	2	2	2	2	1	1	3	3	5	3
M	2	23	1	3	3	3	2	2	2	2	2	2	2	3	3
M	2	23	2	2	4	5	4	1	2	2	1	2	2	3	4
M	2	23	3	4	4	4	2	3	3	3	3	3	3	3	3
M	2	23	2	4	4	2	2	2	3	2	3	4	4	4	4
M	2	23	4	5	5	5	4	5	2	4	5	5	4	4	4
M	2	23	1	2	3	3	1	5	2	1	2	4	4	4	2
M	2	23	3	2	3	4	5	2	3	2	3	2	4	3	3
M	2	23	4	2	5	2	3	3	2	3	1	2	3	2	3
M	2	23	2	4	5	5	4	3	3	5	3	3	4	5	5
M	2	23	3	3	1	1	2	2	1	1	2	5	4	1	5
M	2	23	5	2	1	1	5	3	4	4	2	2	3	4	4
M	2	23	5	4	4	5	3	4	5	4	5	5	4	5	2
M	2	23	2	4	4	5	3	2	3	2	4	4	5	2	3
M	2	24	2	2	3	1	1	2	1	1	1	3	2	1	2
M	2	24	5	2	3	5	5	2	4	2	4	2	3	5	2
M	2	24	2	2	4	5	4	5	3	3	1	3	4	2	4
M	2	24	3	2	3	3	2	4	2	2	3	4	3	3	3
M	2	24	3	2	3	3	2	4	2	2	3	4	3	3	3
M	2	24	1	1	3	1	2	1	3	3	5	2	4	4	4
M	2	24	3	3	3	4	2	2	4	3	2	3	4	2	3
M	2	24	3	4	3	3	3	4	2	2	4	4	4	3	4
M	2	24	1	3	3	3	3	2	2	3	4	3	4	2	3
M	2	24	1	3	3	3	2	1	2	2	2	3	3	4	3
M	2	24	3	3	4	2	3	1	3	3	3	3	3	3	3
M	2	24	1	3	5	4	1	3	2	3	5	5	5	3	3
M	2	24	3	2	3	3	2	4	3	3	5	2	3	2	4
M	2	24	3	1	4	2	5	5	2	5	3	4	3	3	3
M	2	24	2	1	4	2	4	3	1	5	3	2	4	5	4
M	2	24	2	1	4	2	4	3	1	5	3	2	4	5	4
M	2	24	2	1	4	4	4	2	3	1	2	4	3	4	4
M	2	24	2	1	4	4	4	2	3	1	2	4	3	4	4
M	2	24	2	2	3	4	4	3	3	2	2	3	3	4	4
M	2	24	4	2	4	4	4	2	3	3	4	3	4	3	5
M	2	24	2	2	2	4	3	3	4	3	1	3	2	3	3
M	2	24	3	3	4	4	2	2	2	2	2	3	4	1	3
M	2	24	5	5	5	4	4	2	4	3	4	3	3	4	4
M	2	24	5	5	3	3	3	5	4	3	4	5	5	3	4
M	2	24	2	4	3	3	2	1	2	3	4	3	5	3	5
M	2	24	1	1	5	3	4	4	3	3	1	1	3	2	3
M	2	24	4	3	2	2	3	2	4	3	4	4	5	2	4
M	2	24	4	2	5	5	4	3	3	3	4	4	4	5	5
M	2	24	3	3	5	5	4	3	3	3	4	4	3	3	4
M	2	24	2	2	2	3	3	2	2	2	3	2	3	4	2
M	2	24	2	2	3	2	3	5	5	4	3	4	3	2	3
M	2	24	2	2	5	2	2	3	4	3	4	2	2	5	4
M	2	24	2	5	3	1	2	2	3	4	4	4	4	3	2
M	2	24	4	2	3	4	4	2	5	3	3	2	2	3	2
M	2	24	2	2	3	5	5	1	4	2	2	3	2	3	4
M	2	25	3	2	4	4	4	4	3	4	3	3	3	3	4
M	2	25	1	2	4	3	4	1	5	3	5	2	3	4	5
M	2	25	2	1	4	4	4	4	3	3	2	3	4	2	4
M	2	25	5	3	4	5	2	1	2	2	4	1	4	4	5
M	2	25	3	3	4	5	2	2	3	3	4	4	4	3	5
M	2	25	2	2	2	3	3	2	2	1	2	5	2	3	4
M	2	25	4	5	3	2	2	4	3	2	4	4	4	4	5
M	2	25	2	4	4	2	2	5	1	4	4	5	4	3	4
M	2	25	5	3	5	4	4	3	3	3	4	4	3	3	4
M	2	26	1	1	1	4	3	1	4	1	4	4	3	2	3
M	2	26	4	4	4	5	5	5	4	4	2	3	4	5	5
M	2	26	3	4	2	2	5	1	4	3	2	5	3	2	1
M	2	26	3	4	2	2	5	1	4	3	2	5	3	2	1
M	2	26	2	2	2	2	3	3	4	3	2	3	3	3	2
M	2	26	2	5	3	1	1	3	1	2	2	1	3	3	2
M	2	26	3	5	3	4	3	2	4	3	4	4	4	3	4
M	2	26	4	2	3	5	4	5	4	4	2	3	3	3	5
M	2	26	2	2	4	4	3	1	3	2	2	1	3	2	4
M	2	26	4	3	4	4	4	5	2	4	2	4	4	3	5
M	2	26	3	2	5	5	2	2	2	2	3	2	3	2	3
M	2	26	4	4	4	5	3	3	2	3	4	3	3	3	3
M	2	26	2	2	2	5	1	2	4	1	3	2	4	3	3
M	2	26	1	1	2	3	5	3	1	2	2	1	3	2	2
M	2	26	1	2	2	3	2	5	1	1	1	3	3	2	3
M	2	27	5	1	3	5	3	5	5	5	5	5	5	1	1
M	2	27	1	5	4	1	2	5	1	4	1	1	5	2	1
M	2	27	1	5	4	1	2	5	1	4	1	1	5	2	1
M	2	27	3	3	4	3	3	3	4	4	4	3	3	4	3
M	2	27	5	3	4	5	4	2	3	1	2	4	3	3	3
M	2	27	3	3	4	2	3	4	2	4	5	4	5	2	3
M	2	27	4	4	4	3	4	1	3	4	5	5	5	4	4
M	2	27	4	5	1	1	2	5	5	5	1	2	1	2	4
M	2	27	3	2	4	5	4	4	3	4	5	4	4	5	4
M	2	28	2	5	4	5	1	3	4	4	4	4	4	3	3
M	2	28	4	2	4	4	4	4	4	4	3	4	3	4	4
M	2	28	4	4	4	3	1	2	2	1	4	5	4	3	4
M	2	28	4	4	4	3	1	2	2	1	4	5	4	3	4
M	2	28	1	1	3	5	3	1	1	3	1	1	3	1	1
M	2	28	5	1	4	5	5	5	2	4	4	3	3	5	3
M	2	28	5	4	5	4	4	5	5	5	4	4	4	5	5
M	2	28	4	4	4	4	2	4	2	2	4	4	4	4	3
M	2	28	4	4	4	4	2	4	2	2	4	4	4	4	3
M	2	28	2	5	5	5	2	3	5	1	1	3	5	5	3
M	2	29	4	5	4	5	4	2	3	3	4	4	4	4	5
M	2	29	5	4	5	5	5	3	4	3	5	4	5	2	4
M	2	29	3	5	4	4	4	3	2	2	3	4	3	3	4
M	2	29	3	3	3	3	4	4	3	3	4	4	4	4	5
M	2	29	3	5	4	4	4	3	4	4	5	4	4	4	4
M	2	29	2	4	4	2	3	4	2	4	2	3	4	2	4
M	2	29	1	3	5	5	1	3	5	4	5	5	4	4	5
M	2	30	3	3	3	5	3	2	3	3	4	4	4	3	2
M	2	30	4	3	4	5	3	4	2	2	4	3	3	5	5
M	2	30	4	3	4	5	3	4	2	2	4	3	3	5	5
M	2	30	3	4	5	4	4	3	3	3	5	2	3	3	5
M	2	30	2	3	2	4	3	2	2	3	2	2	3	2	4
M	2	30	4	3	5	4	5	5	3	3	4	5	5	4	3
M	2	30	2	3	3	5	4	2	2	3	4	3	4	2	3
M	2	30	2	2	4	5	4	4	3	2	4	3	2	3	2
M	2	30	2	1	4	3	2	3	2	2	3	4	3	3	4
M	2	31	4	1	3	3	3	3	1	1	3	2	4	3	3
M	2	31	4	2	4	4	4	3	5	4	2	1	2	3	1
M	2	31	1	2	3	3	3	1	3	2	5	4	4	3	4
M	2	31	1	2	3	3	3	1	3	2	5	4	4	3	4
M	2	31	4	3	5	4	5	2	4	5	2	1	2	2	3
M	2	35	2	3	3	3	4	2	3	2	4	3	3	4	2
M	2	35	2	3	3	3	4	2	3	2	4	3	3	4	2
M	2	36	2	3	4	4	4	2	3	3	4	4	4	4	4
M	2	37	2	3	3	4	5	5	4	4	4	4	3	2	3
M	2	37	5	5	5	5	1	5	2	2	4	4	2	3	3
M	2	40	3	3	4	2	2	4	2	4	3	2	3	3	2
M	2	41	3	2	5	5	5	5	5	5	5	5	4	5	5
M	2	42	3	3	4	3	1	4	1	3	5	5	3	3	5
M	2	42	2	2	5	5	5	3	2	2	5	5	4	4	4
M	2	44	4	2	3	4	4	3	3	2	4	3	2	4	3
M	2	45	2	4	4	2	1	2	1	1	2	4	3	2	3
M	2	45	2	1	5	2	2	2	1	2	2	2	3	5	4
M	2	46	2	2	5	4	4	1	3	2	5	3	4	4	3
M	2	47	1	1	4	2	2	3	1	5	3	4	4	2	3
M	2	47	3	5	3	4	3	1	3	4	3	2	4	3	3
M	2	48	3	4	5	4	5	3	2	3	5	3	4	4	4
M	2	48	1	1	4	4	3	2	2	3	5	3	5	1	1
M	2	48	1	1	4	4	3	2	2	3	5	3	5	1	1
M	2	48	2	3	3	3	4	1	4	4	3	1	4	3	3
M	2	49	2	4	4	5	4	1	3	2	5	4	3	1	4
M	2	49	2	4	4	5	4	1	3	2	5	4	3	1	4
M	2	49	2	4	3	2	3	3	2	3	4	4	4	3	3
M	2	49	5	4	5	5	5	5	5	5	5	5	5	5	5
M	2	49	3	2	4	5	1	3	2	2	4	3	2	3	5
M	2	49	4	5	4	3	5	5	3	5	5	5	5	5	5
M	2	49	3	2	4	5	4	3	4	4	3	4	4	4	4
M	2	49	3	3	4	2	3	4	2	2	4	4	4	3	3
M	2	50	4	5	5	4	3	4	4	3	4	4	4	4	4
M	2	50	3	5	4	4	5	4	3	5	4	4	5	4	2
M	2	50	3	3	4	2	4	2	3	3	2	4	2	3	4
M	2	50	3	5	5	5	5	3	3	2	5	5	5	4	5
M	2	50	5	5	5	5	5	1	3	3	5	5	5	5	5
M	2	50	5	3	5	4	3	2	5	5	5	5	5	4	5
M	2	50	4	5	5	5	2	4	4	4	4	4	4	5	5
M	2	51	4	2	5	5	4	5	4	3	3	3	3	5	4
M	2	51	5	4	4	5	3	5	2	1	5	3	2	5	3
M	2	51	2	4	3	4	4	4	4	4	4	4	4	4	2
M	2	51	3	4	2	1	2	2	4	4	4	2	5	3	3
M	2	51	4	4	4	5	3	4	4	3	4	4	4	5	4
M	2	51	5	5	5	5	5	3	5	5	1	2	5	1	1
M	2	51	2	4	3	2	2	2	1	1	5	3	4	3	5
M	2	51	1	3	5	4	2	2	4	1	3	5	4	4	2
M	2	51	5	5	4	4	5	3	5	4	3	4	4	3	3
M	2	51	3	5	5	5	5	5	3	5	5	5	1	5	5
M	2	52	3	2	5	5	4	4	3	2	5	5	4	4	4
M	2	52	5	4	3	5	5	5	3	3	5	5	4	4	3
M	2	52	3	3	4	3	3	4	3	3	4	4	3	4	3
M	2	52	2	2	4	5	1	2	4	4	4	3	3	4	4
M	2	52	2	2	4	5	1	1	2	1	1	5	3	3	5
M	2	52	5	5	4	1	5	3	1	2	5	5	1	3	3
M	2	52	4	5	5	4	4	4	4	4	3	4	4	3	4
M	2	52	3	5	5	5	5	5	5	5	5	5	5	3	5
M	2	52	2	5	2	4	4	4	4	5	5	5	5	4	5
M	2	52	5	5	5	5	1	5	1	4	5	5	1	3	5
M	2	53	2	2	3	5	5	2	1	2	5	5	5	3	5
M	2	53	1	3	4	5	2	2	2	3	5	4	5	3	4
M	2	53	3	5	4	3	5	3	3	3	5	5	4	3	3
M	2	53	2	4	4	5	2	4	4	4	4	4	3	4	3
M	2	53	2	2	5	5	5	2	4	3	4	4	4	3	3
M	2	53	2	2	5	5	5	2	4	3	4	4	4	3	3
M	2	53	1	3	5	5	4	5	3	3	5	5	3	3	5
M	2	53	1	4	4	3	4	2	2	3	2	4	5	4	4
M	2	53	5	5	3	3	3	4	4	3	4	4	5	4	3
M	2	53	3	3	4	4	5	2	4	2	1	2	2	2	3
M	2	53	5	5	5	5	5	5	3	3	5	5	1	5	5
M	2	53	4	5	4	2	2	2	5	4	4	5	2	2	2
M	2	53	1	3	4	3	3	2	4	3	4	4	4	4	3
M	2	54	2	2	3	1	2	1	1	1	4	5	5	3	4
M	2	54	5	5	5	5	4	4	2	4	5	5	4	4	3
M	2	54	3	3	3	3	3	3	3	3	3	3	3	3	3
M	2	54	2	2	3	5	5	3	2	3	4	4	4	3	4
M	2	54	2	3	5	5	2	1	2	2	4	5	4	5	5
M	2	54	4	4	5	5	5	5	4	4	5	5	5	3	5
M	2	54	4	4	4	4	4	4	4	4	4	4	4	4	4
M	2	54	3	3	3	5	5	2	2	2	3	4	3	3	3
M	2	54	5	3	5	4	1	5	4	4	5	4	2	2	2
M	2	54	5	3	5	4	1	5	4	4	5	4	2	2	2
M	2	54	5	5	5	5	5	4	2	5	4	5	4	4	5
M	2	54	2	2	3	5	4	2	3	3	5	4	4	5	4
M	2	54	4	3	4	5	4	3	3	2	4	4	4	4	5
M	2	54	5	5	3	3	2	5	5	5	5	2	3	3	4
M	2	54	3	2	4	3	4	3	2	3	3	2	2	2	3
M	2	55	4	3	5	4	5	3	3	3	5	3	4	4	4
M	2	55	5	3	4	3	3	2	4	4	4	3	5	1	2
M	2	55	4	2	4	4	4	2	3	3	4	5	4	2	4
M	2	55	2	4	4	4	4	3	2	3	5	4	3	4	3
M	2	55	3	3	5	3	4	2	4	3	5	5	4	2	4
M	2	55	3	2	4	4	2	3	3	4	5	3	4	4	3
M	2	55	3	3	4	4	4	3	3	3	4	3	3	4	4
M	2	55	2	5	1	3	3	1	2	3	5	3	4	3	3
M	2	55	2	3	4	2	2	3	1	3	5	1	4	3	3
M	2	55	2	3	5	4	5	3	3	4	4	4	4	4	4
M	2	55	4	4	5	4	3	3	2	3	5	4	4	5	4
M	2	56	3	3	4	4	2	3	3	2	3	4	3	3	4
M	2	56	3	3	4	4	2	3	3	2	3	4	3	3	4
M	2	56	5	5	5	5	5	5	1	1	4	5	4	5	3
M	2	56	5	5	5	5	5	5	1	1	4	5	4	5	3
M	2	56	5	5	5	5	3	5	3	5	4	4	4	5	5
M	2	56	5	4	5	5	2	4	5	4	5	5	2	5	4
M	2	56	4	4	5	5	5	3	4	3	5	5	5	3	4
M	2	56	4	3	4	3	4	2	3	2	4	2	3	4	3
M	2	56	5	5	5	5	4	4	4	4	5	5	1	4	5
M	2	56	4	5	4	5	5	5	5	4	5	5	5	5	3
M	2	57	5	5	4	5	5	3	4	3	5	5	5	4	3
M	2	57	2	4	5	1	5	5	1	1	1	4	1	1	1
M	2	57	2	4	5	1	5	5	1	1	1	4	1	1	1
M	2	57	4	4	4	4	4	4	3	1	5	4	4	2	3
M	2	57	5	2	5	5	1	5	1	4	5	5	4	4	5
M	2	57	3	3	3	3	2	3	3	3	3	3	3	3	3
M	2	57	4	4	5	3	3	5	3	3	5	4	4	4	4
M	2	57	5	5	5	5	3	5	3	3	4	5	3	5	5
M	2	58	4	4	4	4	2	4	4	2	4	4	5	2	4
M	2	58	2	3	4	4	2	2	3	3	5	4	4	3	3
M	2	58	4	5	5	5	3	3	3	5	5	5	5	2	4
M	2	58	3	4	4	3	3	2	3	3	3	3	4	3	3
M	2	58	4	5	5	5	5	3	4	4	4	5	5	5	5
M	2	58	4	3	4	4	4	4	2	3	3	4	4	3	4
M	2	58	2	3	4	5	4	4	4	4	4	3	3	2	4
M	2	58	2	3	4	5	4	4	4	4	4	3	3	2	4
M	2	58	3	2	2	4	2	2	3	2	3	3	3	3	3
M	2	58	5	3	4	5	1	5	3	5	5	5	5	3	3
M	2	59	4	2	4	4	4	4	4	4	4	4	3	4	4
M	2	59	5	4	4	4	4	4	4	5	3	4	5	4	4
M	2	59	2	4	5	4	4	3	3	4	5	5	2	2	5
M	2	59	5	4	3	5	5	3	4	3	4	4	4	4	4
M	2	59	3	3	3	5	5	3	3	3	3	4	5	2	2
M	2	59	3	4	5	5	5	3	4	3	4	4	4	4	4
M	2	59	4	5	2	5	2	4	2	2	5	5	5	4	5
M	2	59	3	4	5	5	2	5	2	2	5	4	4	2	3
M	2	60	2	3	5	4	2	4	5	2	5	4	2	4	4
M	2	60	2	5	5	5	3	3	2	3	5	5	5	3	3
M	2	60	4	5	5	3	2	3	3	3	5	5	5	5	2
M	2	60	4	4	5	5	1	4	2	3	5	4	4	5	4
M	2	60	2	2	4	3	4	5	2	3	3	3	3	4	3
M	2	60	1	1	5	5	1	1	1	1	5	3	4	2	5
M	2	60	4	3	5	5	1	3	3	3	5	5	5	4	5
M	2	60	5	5	5	5	5	5	5	5	5	5	5	2	3
M	2	61	4	5	4	3	5	3	1	5	5	5	5	1	2
M	2	62	4	2	4	4	4	4	4	4	2	5	4	4	4
M	2	62	3	2	4	4	4	2	3	2	4	5	4	5	3
M	2	62	5	4	5	5	5	4	3	5	5	4	4	4	5
M	2	62	5	5	5	5	1	5	3	1	5	5	5	5	5
M	2	62	5	5	5	5	1	5	3	1	5	5	5	5	5
M	2	62	2	4	4	4	3	5	5	5	5	4	5	3	1
M	2	63	2	4	3	3	3	2	2	2	1	4	5	2	2
M	2	63	2	4	3	3	3	2	2	2	1	4	5	2	2
M	2	65	5	4	5	4	5	3	3	4	5	4	4	5	5
M	2	65	2	4	4	4	4	2	2	3	4	3	4	1	3
M	2	69	4	3	5	5	3	4	4	4	4	4	4	5	5
M	2	69	3	2	4	4	4	4	3	3	4	3	3	2	4
M	2	73	5	5	5	5	5	5	5	5	5	5	5	5	5
F	2	23	1	1	4	5	4	3	1	1	3	5	5	4	4
F	2	23	2	3	4	5	4	5	4	2	3	3	2	4	3
F	2	23	3	3	2	2	4	3	2	2	2	4	3	3	4
F	2	23	3	3	4	4	4	4	4	4	4	5	3	3	5
F	2	23	3	3	4	4	4	4	4	4	4	5	3	3	5
F	2	23	2	3	4	5	3	4	3	4	5	5	3	5	5
F	2	23	4	5	4	5	2	4	4	4	5	4	4	4	5
F	2	23	3	5	5	5	5	5	3	5	5	4	4	5	5
F	2	23	3	5	5	5	5	5	3	5	5	4	4	5	5
F	2	23	4	3	5	4	2	5	2	4	2	4	5	2	4
F	2	23	5	4	5	5	4	5	5	4	4	4	3	5	4
F	2	23	4	4	5	5	5	1	5	3	4	5	5	5	5
F	2	23	4	4	4	4	4	2	4	4	4	2	4	4	4
F	2	23	4	4	4	4	3	4	3	3	4	4	4	4	4
F	2	23	3	4	3	3	4	4	3	3	3	2	3	2	4
F	2	23	1	2	2	3	2	2	2	3	4	1	2	2	4
F	2	23	1	1	2	1	1	1	1	1	1	2	1	1	4
F	2	23	3	2	4	2	1	2	2	4	3	3	3	1	5
F	2	23	4	3	5	3	3	2	3	3	4	3	3	4	4
F	2	24	2	3	4	4	4	1	3	4	4	4	4	3	3
F	2	24	2	3	4	3	3	4	3	5	4	4	3	2	2
F	2	24	2	3	4	4	2	2	2	4	4	3	4	2	2
F	2	24	3	3	3	5	1	2	3	2	4	4	4	4	2
F	2	24	2	5	2	5	5	2	2	4	4	5	4	3	2
F	2	24	3	1	5	5	2	2	5	2	2	5	3	2	4
F	2	25	1	1	2	2	2	1	1	1	1	1	2	1	5
F	2	25	4	4	5	5	5	3	3	5	5	4	5	5	5
F	2	25	3	4	5	4	4	3	3	5	4	4	5	3	5
F	2	26	4	2	4	4	2	2	3	3	3	4	4	3	4
F	2	26	2	3	1	4	3	1	2	2	2	2	3	2	2
F	2	26	3	3	4	4	4	3	3	3	2	3	3	3	4
F	2	26	3	1	4	3	3	2	3	2	3	3	3	3	3
F	2	26	1	1	3	3	2	2	2	2	2	2	3	3	3
F	2	26	3	5	5	4	2	3	4	4	5	4	5	4	4
F	2	27	2	2	3	3	2	2	3	2	4	3	3	2	4
F	2	27	4	3	3	2	3	4	4	4	3	3	4	3	4
F	2	27	2	2	4	2	1	2	2	2	4	2	3	3	3
F	2	29	2	2	4	2	4	2	3	2	2	4	4	3	4
F	2	30	1	1	5	4	3	3	3	4	3	3	1	3	4
F	2	30	3	2	4	2	4	3	4	2	3	3	2	4	2
F	2	31	4	3	3	5	4	3	3	2	4	3	2	3	3
F	2	32	3	3	4	4	2	3	3	3	5	3	3	5	3
F	2	32	5	5	5	5	4	5	4	5	5	5	5	5	5
F	2	33	3	3	4	5	4	4	3	2	4	4	4	3	3
F	2	33	2	1	2	3	2	3	3	3	4	2	3	3	2
F	2	34	3	4	4	4	4	3	2	3	4	4	3	4	4
F	2	35	3	4	5	4	3	4	2	3	4	4	3	4	4
F	2	35	3	4	2	3	2	2	2	4	2	4	5	3	3
F	2	35	3	4	2	3	2	2	2	4	2	4	5	3	3
F	2	35	5	4	5	5	4	4	3	5	4	3	4	4	4
F	2	36	4	5	4	4	4	2	3	3	5	4	4	3	4
F	2	36	3	4	3	3	4	4	2	4	3	3	4	3	5
F	2	36	3	4	4	5	3	4	3	3	4	4	3	4	4
F	2	39	4	4	5	5	4	5	4	5	5	4	3	4	4
F	2	39	3	5	4	4	3	3	3	2	5	4	4	4	4
F	2	39	3	5	5	5	5	2	3	5	5	5	5	5	5
F	2	40	3	3	2	3	3	1	4	4	2	2	5	2	2
F	2	40	3	3	4	3	4	4	3	3	2	4	4	2	4
F	2	40	3	3	4	3	4	4	3	3	2	4	4	2	4
F	2	41	5	5	5	5	1	5	3	3	5	5	5	5	4
F	2	41	1	5	5	5	5	5	3	5	5	3	5	4	5
F	2	42	3	4	4	5	1	4	2	2	5	4	2	3	4
F	2	42	1	3	4	3	3	3	2	2	3	5	2	2	2
F	2	44	1	2	1	1	5	1	2	3	5	5	5	1	1
F	2	44	4	5	5	5	4	4	4	4	5	4	4	4	4
F	2	45	4	3	5	5	5	2	4	3	4	3	4	4	4
F	2	45	4	5	4	5	2	3	4	3	5	2	3	4	4
F	2	46	5	5	5	5	5	4	4	4	5	5	5	5	5
F	2	46	3	5	1	2	2	1	1	1	2	3	4	2	1
F	2	46	4	1	3	5	5	5	1	2	5	3	3	1	1
F	2	47	2	2	4	5	4	3	3	2	4	4	3	4	4
F	2	47	3	4	3	5	5	1	4	4	4	4	4	4	5
F	2	47	1	1	4	5	4	1	1	1	5	2	3	4	2
F	2	47	4	4	4	5	4	4	4	4	5	3	3	5	4
F	2	47	3	5	2	4	4	3	4	3	5	2	4	3	3
F	2	47	4	5	5	5	5	5	2	3	5	5	4	5	5
F	2	47	1	2	1	3	2	4	2	3	3	2	2	1	2
F	2	47	1	3	5	5	1	2	1	1	5	1	5	2	1
F	2	47	5	5	5	5	5	4	4	4	5	5	4	5	5
F	2	47	4	5	5	3	3	2	4	3	3	5	5	2	3
F	2	47	1	3	5	5	1	4	3	3	5	4	3	4	4
F	2	47	3	5	4	2	3	1	4	2	3	4	2	3	4
F	2	48	3	3	3	4	5	5	5	5	5	5	5	5	5
F	2	48	2	1	4	5	5	2	4	4	4	2	2	4	5
F	2	48	1	1	2	5	3	1	1	1	3	4	4	2	3
F	2	48	1	1	2	5	3	1	1	1	3	4	4	2	3
F	2	48	3	3	3	5	1	1	3	2	5	1	4	1	2
F	2	48	3	5	4	5	4	3	3	2	4	3	5	3	3
F	2	48	2	4	4	4	4	3	2	3	4	4	4	2	2
F	2	48	2	4	4	4	4	3	2	3	4	4	4	2	2
F	2	48	1	4	4	4	3	2	2	2	3	2	4	3	3
F	2	48	1	5	5	1	1	4	1	4	5	4	1	1	1
F	2	49	4	5	5	5	4	5	5	5	5	5	5	5	4
F	2	49	3	5	4	2	4	4	2	3	4	2	3	2	3
F	2	49	2	2	4	4	4	4	2	4	4	4	4	2	2
F	2	49	4	5	3	4	5	3	5	5	5	2	5	4	3
F	2	49	1	1	3	2	2	3	1	4	5	2	5	1	1
F	2	49	5	5	5	5	2	5	5	1	5	5	1	5	5
F	2	49	1	2	2	5	2	4	1	3	5	5	1	5	3
F	2	49	1	1	2	2	1	1	2	2	2	4	5	2	2
F	2	49	4	5	4	1	2	3	3	1	5	4	4	4	3
F	2	49	5	3	5	5	5	5	4	4	5	3	4	5	4
F	2	49	2	4	3	4	4	5	4	5	4	5	4	3	3
F	2	49	5	5	3	5	5	1	3	1	3	4	5	5	3
F	2	49	4	2	3	4	1	2	3	4	4	2	4	5	5
F	2	50	2	3	4	4	4	2	4	3	4	3	4	4	3
F	2	50	4	5	5	5	2	5	5	5	5	5	1	3	5
F	2	50	5	5	5	5	5	5	2	4	5	5	5	4	4
F	2	50	4	3	2	2	3	5	2	2	3	4	4	4	5
F	2	50	3	4	5	4	4	2	5	4	5	3	3	3	4
F	2	50	3	4	5	4	4	2	5	4	5	3	3	3	4
F	2	50	2	3	3	3	3	2	2	4	4	3	4	2	3
F	2	50	1	1	4	5	4	2	1	4	5	4	4	1	2
F	2	50	1	2	4	4	4	1	1	1	4	4	4	4	4
F	2	50	5	4	4	4	4	1	4	5	4	3	4	4	4
F	2	50	2	5	5	5	5	5	2	5	5	1	5	1	5
F	2	50	3	3	4	5	1	3	3	2	5	3	3	3	3
F	2	50	5	4	4	3	3	4	3	4	5	5	3	5	5
F	2	50	2	2	4	4	1	4	2	5	5	5	5	5	5
F	2	50	2	2	2	5	3	5	3	4	5	3	4	3	3
F	2	50	2	5	5	5	5	1	3	5	4	2	3	3	1
F	2	50	4	4	4	5	4	3	1	3	4	4	5	2	5
F	2	50	4	4	4	5	5	4	4	5	5	4	4	5	5
F	2	50	2	4	3	5	4	2	3	2	3	4	3	2	3
F	2	50	1	5	3	5	1	5	2	5	5	5	5	5	5
F	2	51	3	4	4	4	5	2	3	4	4	1	3	2	2
F	2	51	5	5	5	5	5	3	1	4	5	3	3	3	5
F	2	51	2	3	4	4	3	2	2	2	4	4	3	2	3
F	2	51	4	3	4	5	3	1	4	2	4	4	4	5	3
F	2	51	3	4	4	5	4	3	2	4	5	4	4	5	4
F	2	51	1	2	1	3	4	2	3	3	5	3	5	1	1
F	2	51	2	1	4	4	2	2	1	1	5	5	4	4	3
F	2	51	2	1	4	4	2	2	1	1	5	5	4	4	3
F	2	51	1	4	5	5	5	3	3	3	3	3	5	3	5
F	2	51	2	3	4	5	4	1	2	4	4	5	5	3	4
F	2	51	2	3	4	5	3	3	3	2	5	4	4	4	5
F	2	51	2	3	4	5	3	3	3	2	5	4	4	4	5
F	2	51	2	5	2	4	5	2	2	5	5	5	5	4	1
F	2	51	5	4	3	5	5	5	4	4	5	4	4	5	5
F	2	51	3	3	3	3	4	3	4	4	4	2	4	4	2
F	2	51	3	3	4	5	2	4	4	4	5	5	5	2	5
F	2	51	3	3	5	5	4	3	2	1	5	4	4	3	3
F	2	51	1	3	3	5	3	1	3	3	3	3	3	5	1
F	2	51	5	5	5	5	1	5	3	5	5	5	4	5	5
F	2	51	3	5	5	5	5	2	5	4	5	3	3	5	2
F	2	51	5	4	5	4	4	3	3	3	5	3	3	4	3
F	2	52	1	5	5	5	3	3	4	4	3	3	5	3	4
F	2	52	2	3	3	4	5	1	5	4	5	1	5	1	4
F	2	52	5	5	5	5	1	5	1	1	5	5	1	5	5
F	2	52	4	5	5	5	5	3	2	2	4	4	4	3	4
F	2	52	1	3	5	4	4	1	2	4	4	3	3	2	1
F	2	52	5	5	5	5	4	4	3	2	5	3	3	3	3
F	2	52	1	1	1	1	3	3	1	1	5	2	5	1	5
F	2	52	3	2	5	5	2	3	3	3	5	3	3	5	5
F	2	52	3	3	4	5	3	3	3	2	4	3	3	3	2
F	2	52	5	5	5	5	5	4	5	5	5	5	5	5	5
F	2	52	3	3	4	5	4	4	2	3	5	3	4	4	5
F	2	52	4	3	4	5	5	5	4	5	5	3	4	5	5
F	2	52	2	4	4	5	3	3	2	3	5	5	4	2	3
F	2	52	5	4	5	5	5	4	4	4	5	4	5	5	4
F	2	53	3	3	5	4	4	2	3	3	3	3	3	3	2
F	2	53	3	2	4	2	2	1	2	4	5	3	5	2	4
F	2	53	3	4	4	4	4	4	2	4	4	2	3	4	4
F	2	53	5	5	4	5	4	4	4	3	5	5	4	5	4
F	2	53	5	1	3	5	5	1	3	3	4	4	3	4	3
F	2	53	3	4	4	5	5	3	1	4	5	5	4	4	5
F	2	53	3	1	2	5	4	3	2	2	5	3	3	3	4
F	2	53	3	5	5	4	1	4	2	1	5	2	5	4	2
F	2	53	5	5	5	5	5	5	5	5	5	4	5	5	5
F	2	53	1	1	2	4	3	3	3	4	5	4	3	3	3
F	2	53	4	4	3	5	5	3	4	3	3	2	3	3	2
F	2	53	4	5	4	4	1	5	5	2	5	5	5	5	5
F	2	53	3	3	2	4	3	2	3	3	5	4	4	4	5
F	2	53	5	5	4	5	5	5	5	3	5	4	4	5	1
F	2	53	2	2	2	2	1	1	1	3	2	3	3	2	4
F	2	53	1	4	3	4	5	2	1	3	5	3	4	4	3
F	2	53	1	1	1	1	3	1	3	4	5	2	5	2	2
F	2	53	1	5	5	5	4	5	1	2	5	2	1	5	5
F	2	53	5	4	4	5	1	5	2	4	4	5	5	4	4
F	2	53	3	3	4	4	3	4	3	3	5	4	3	4	3
F	2	53	2	4	4	2	2	2	2	3	2	3	4	2	2
F	2	54	3	3	4	3	2	2	3	3	2	4	2	3	2
F	2	54	2	2	3	3	4	1	3	1	4	3	1	3	4
F	2	54	1	3	1	5	4	1	5	3	5	4	3	3	3
F	2	54	4	5	4	4	4	4	3	2	4	4	5	2	4
F	2	54	4	4	4	4	3	2	4	3	5	4	4	4	4
F	2	54	5	5	5	4	5	5	4	5	5	5	5	5	3
F	2	54	3	4	2	5	5	2	4	3	5	1	4	3	2
F	2	54	3	4	5	5	4	3	1	3	4	4	4	5	4
F	2	54	3	3	5	5	3	4	3	3	3	2	2	3	4
F	2	54	5	5	5	5	5	1	5	5	5	2	4	3	3
F	2	54	2	4	4	5	4	1	2	1	5	2	4	2	3
F	2	54	3	2	3	5	2	2	2	2	5	4	4	4	4
F	2	54	5	4	5	5	1	5	2	4	5	4	4	5	5
F	2	54	5	4	5	5	1	5	2	4	5	4	4	5	5
F	2	54	5	1	5	5	5	1	5	5	5	5	5	1	4
F	2	54	4	2	5	5	5	5	3	3	5	2	3	5	4
F	2	54	1	3	3	3	5	3	3	3	5	5	4	2	3
F	2	54	4	3	4	2	4	1	4	5	1	1	5	1	1
F	2	54	1	5	5	5	5	4	1	3	5	4	5	5	4
F	2	55	4	2	4	4	4	4	2	2	2	4	4	4	4
F	2	55	5	5	5	5	4	4	3	4	5	5	2	4	3
F	2	55	1	4	3	4	4	4	1	3	2	1	4	3	4
F	2	55	4	3	5	5	3	2	3	3	5	4	4	5	4
F	2	55	3	1	5	5	4	4	5	4	5	3	4	3	4
F	2	55	2	1	3	4	5	1	3	3	3	1	5	3	2
F	2	55	2	1	3	4	5	1	3	3	3	1	5	3	2
F	2	55	1	1	3	1	2	2	1	1	2	2	3	2	2
F	2	55	2	3	4	5	5	2	3	2	4	4	3	2	5
F	2	55	4	5	4	4	3	3	4	5	5	5	5	4	5
F	2	55	1	5	5	3	4	3	4	5	5	5	5	2	2
F	2	55	4	5	5	5	2	4	2	3	5	5	1	4	4
F	2	55	5	5	4	5	5	5	4	1	5	4	4	5	4
F	2	55	5	5	4	5	5	5	4	1	5	4	4	5	4
F	2	55	3	5	4	3	4	2	2	4	4	3	4	3	3
F	2	55	2	1	5	5	4	3	1	3	5	4	5	2	4
F	2	55	4	5	4	5	4	4	4	5	4	5	5	2	5
F	2	55	1	3	4	3	4	1	3	2	4	3	3	2	3
F	2	55	4	3	2	3	4	1	3	5	4	2	4	2	3
F	2	56	2	5	4	4	4	1	2	3	5	2	5	4	5
F	2	56	3	3	3	5	4	2	2	2	5	5	3	3	3
F	2	56	3	3	4	4	4	1	4	3	4	3	4	3	4
F	2	56	5	5	5	5	5	5	5	4	3	4	3	4	5
F	2	56	5	5	4	5	4	3	5	5	5	3	4	2	4
F	2	56	4	3	4	3	4	4	3	3	5	5	5	3	4
F	2	56	4	3	4	3	4	4	3	3	5	5	5	3	4
F	2	56	2	3	4	4	3	2	3	3	3	3	3	2	2
F	2	56	2	3	4	5	4	3	3	4	4	3	4	2	4
F	2	56	2	3	3	4	3	1	3	3	1	1	5	3	2
F	2	56	5	2	2	5	5	3	3	5	5	4	5	5	5
F	2	56	5	5	5	5	5	5	3	5	5	5	5	5	5
F	2	56	3	2	4	3	2	2	2	3	4	3	2	3	4
F	2	56	3	1	1	4	2	4	3	4	5	1	4	4	5
F	2	56	2	1	1	3	3	2	1	4	3	2	5	1	3
F	2	56	2	4	5	5	4	5	4	2	4	2	4	5	5
F	2	56	4	3	5	5	4	4	3	5	5	5	1	5	4
F	2	56	2	2	4	4	4	3	3	4	4	4	4	2	5
F	2	57	3	3	3	5	2	3	3	3	4	2	4	2	1
F	2	57	2	2	3	4	4	2	3	2	3	3	2	3	4
F	2	57	3	3	3	4	2	4	3	3	3	4	3	3	4
F	2	57	3	2	3	2	3	4	4	4	5	3	4	3	3
F	2	58	5	5	4	3	4	3	3	4	5	3	4	4	2
F	2	58	5	5	4	3	4	3	3	4	5	3	4	4	2
F	2	58	3	3	5	5	5	1	3	5	5	3	1	3	3
F	2	58	3	3	5	5	5	1	3	5	5	3	1	3	3
F	2	58	4	4	4	5	4	5	4	4	5	4	4	5	4
F	2	58	3	3	2	3	3	3	4	3	3	2	3	3	3
F	2	58	4	4	5	5	4	3	2	5	5	5	4	4	4
F	2	59	2	4	3	5	5	2	3	2	5	3	4	4	3
F	2	59	2	2	3	5	3	2	3	4	3	4	3	3	3
F	2	59	3	4	4	5	4	5	1	3	2	5	4	3	3
F	2	59	3	4	4	4	4	3	4	3	4	4	4	3	4
F	2	59	1	2	4	5	5	1	2	3	3	4	4	3	3
F	2	59	1	2	4	5	5	1	2	3	3	4	4	3	3
F	2	59	3	1	5	5	1	1	2	2	4	4	3	3	4
F	2	59	3	4	3	3	4	4	2	2	3	3	4	4	4
F	2	59	5	5	5	4	4	4	4	4	5	5	4	3	4
F	2	59	4	5	4	4	3	4	4	4	5	3	4	4	5
F	2	60	3	3	3	5	1	1	3	2	1	1	5	3	1
F	2	60	4	4	3	3	4	4	2	2	3	3	3	2	2
F	2	60	2	2	3	2	1	1	1	3	3	2	2	2	3
F	2	60	5	4	4	5	5	4	4	4	5	5	4	5	5
F	2	60	5	4	5	5	5	5	2	2	5	4	4	5	5
F	2	60	4	4	5	5	5	2	2	2	5	4	4	4	5
F	2	61	4	4	4	5	5	5	4	3	4	3	3	4	3
F	2	62	5	5	5	5	5	5	5	4	5	5	4	5	5
F	2	63	2	4	5	4	2	1	2	4	4	2	3	2	2
F	2	65	1	3	5	4	5	2	3	2	4	4	3	3	4
F	2	71	1	1	2	5	5	1	2	1	4	2	5	1	4
F	2	71	4	5	3	3	4	1	3	2	5	3	4	4	2
F	2	71	4	5	3	3	4	1	3	2	5	3	4	4	2
F	2	75	2	2	4	2	4	2	2	1	5	1	1	1	1
F	2	75	2	2	4	2	4	2	2	1	5	1	1	1	1
F	2	76	3	3	3	3	5	3	3	2	3	4	4	2	4
M		22	1	2	4	2	1	3	3	2	1	3	2	2	5
M		22	4	4	4	3	4	5	4	4	3	2	4	2	2
M		22	1	2	4	4	5	4	1	3	5	2	4	1	2
M		22	3	5	5	3	3	3	3	4	5	5	5	3	2
M		22	3	3	4	2	3	3	4	3	4	4	4	2	3
M		22	4	4	3	1	5	3	5	3	4	4	5	4	5
M		22	3	1	4	4	3	4	3	1	3	4	3	3	3
M		22	2	1	3	2	4	5	4	5	1	1	3	1	2
M		22	2	2	4	4	4	1	3	1	2	2	3	2	4
M		22	4	3	4	4	4	3	3	3	4	2	3	2	3
M		22	3	3	4	4	4	2	4	2	3	3	4	3	4
M		22	4	4	4	4	5	4	4	4	4	4	5	4	4
M		22	4	4	4	4	3	3	4	4	4	3	3	4	4
M		22	4	4	3	4	4	4	2	4	3	4	4	4	5
M		22	3	4	5	2	2	2	2	1	2	2	2	1	4
M		22	4	5	3	5	5	3	2	4	4	4	4	4	5
M		22	2	1	4	5	5	4	5	2	2	1	5	2	3
M		22	5	5	4	4	2	5	3	2	4	3	4	1	5
M		22	2	2	4	3	2	5	3	4	3	5	4	4	5
M		22	2	2	4	2	2	2	3	2	4	3	4	2	4
M		22	3	4	3	5	5	3	3	3	4	2	3	4	5
M		22	1	1	1	1	3	2	4	4	3	1	4	3	3
M		22	1	3	1	2	5	2	1	1	1	3	5	2	4
M		22	4	4	4	4	4	5	4	4	3	4	4	4	4
M		22	4	5	5	3	2	4	3	3	4	5	4	3	4
M		22	4	2	5	4	4	4	2	4	4	4	5	3	2
M		22	4	5	4	5	5	3	4	4	2	2	2	4	4
M		22	1	1	5	2	5	1	2	4	1	4	3	1	5
M		22	2	2	1	3	2	3	3	4	1	2	4	1	3
M		22	4	4	4	4	4	3	4	3	4	4	4	3	3
M		22	1	3	5	2	3	4	2	3	2	3	4	4	3
M		22	4	4	2	4	4	4	5	5	4	3	3	4	4
M		22	4	4	5	5	2	3	2	4	4	3	2	2	4
M		22	5	3	4	5	4	5	5	5	4	5	5	5	4
M		22	4	4	4	4	4	2	2	2	2	3	3	2	3
M		22	1	1	3	1	2	1	2	2	3	3	4	2	3
M		22	2	1	4	4	3	2	3	2	3	4	3	3	4
M		22	4	3	4	1	4	3	2	1	3	1	4	4	3
M		22	4	3	2	4	2	4	3	3	4	4	3	4	4
M		22	3	5	4	3	4	1	3	4	4	5	5	3	5
M		22	2	1	2	2	2	2	4	1	2	2	3	3	2
M		22	3	2	4	5	5	3	3	2	3	3	3	4	4
M		22	1	2	1	2	2	1	2	1	1	2	2	4	2
M		22	5	2	4	4	3	4	1	4	4	3	4	2	4
M		22	4	4	5	4	4	5	5	4	3	3	3	4	4
M		22	1	2	1	5	5	2	1	3	4	3	3	1	3
M		22	3	3	4	2	2	5	3	4	5	5	2	3	3
M		22	2	3	3	2	3	3	2	3	5	3	3	3	4
M		22	3	2	4	4	4	3	2	2	2	3	2	4	2
F		22	3	5	5	5	5	5	1	4	2	3	5	4	5
F		22	4	1	3	3	4	1	3	3	2	3	3	3	5
F		22	4	2	4	3	2	5	1	4	4	3	4	2	4
F		22	2	2	4	4	3	4	4	4	2	3	3	4	5
F		22	2	2	4	4	3	4	4	4	2	3	3	4	5
F		22	3	2	4	4	3	4	4	4	3	3	3	4	5
F		22	2	2	4	4	3	3	3	4	2	3	3	4	5
F		22	5	3	4	4	4	4	3	2	4	5	4	4	2
F		22	3	3	5	5	4	2	3	3	4	4	4	2	2
F		22	1	3	4	5	4	2	2	3	2	2	2	2	3
F		22	3	3	4	4	3	4	3	2	3	3	4	4	3
F		22	3	3	4	4	3	4	3	2	3	3	4	4	3
F		22	4	4	4	3	2	2	4	2	4	3	3	3	4
F		22	2	4	4	4	1	1	3	4	3	3	4	4	3
F		22	3	4	4	5	5	3	2	1	3	2	4	2	3
F		22	2	4	4	4	4	4	3	4	4	3	3	4	4
F		22	4	4	5	5	4	3	2	3	4	3	4	2	4
F		22	3	5	4	3	2	3	3	1	4	4	2	2	3
F		22	3	5	5	5	4	4	4	4	4	4	4	3	5
F		22	3	5	5	5	4	5	3	3	4	4	2	3	2
F		22	4	5	5	5	5	5	4	5	4	4	5	5	5
F		22	4	2	5	4	4	5	4	4	4	2	4	4	4
F		22	4	2	4	5	4	3	2	2	4	4	4	3	4
F		22	4	3	2	2	2	2	2	3	1	3	2	1	4
F		22	2	3	4	5	5	2	2	3	2	4	4	3	3
F		22	2	3	3	4	4	3	3	3	2	3	3	4	4
F		22	3	2	4	1	3	3	2	3	2	2	4	3	4
F		22	3	5	3	5	1	5	5	5	3	4	1	5	5
F		22	3	2	4	3	3	1	2	2	4	2	3	3	4
F		22	4	3	5	5	5	2	3	2	3	3	2	4	5
F		22	1	3	3	3	1	4	3	3	3	3	3	3	3
F		22	4	3	3	5	5	4	4	3	2	5	4	4	4
F		22	1	1	2	3	3	1	1	1	2	2	4	1	4
F		22	4	2	5	4	2	4	5	4	4	4	4	3	2
F		22	4	2	5	5	5	5	4	4	4	1	4	4	5
F		22	3	4	4	4	4	5	4	4	3	1	2	3	5
F		22	4	4	3	5	1	3	3	3	3	4	4	4	5
