# Supplementary material for: Measuring self-control across gender, age, language, and clinical status: A validation study of the Italian version of the Brief Self- Control Scale (BSCS)
Source: PLoS One. 2020 Aug 21;15(8):e0237729. doi: 10.1371/journal.pone.0237729 (PMC7446922; doi:10.1371/journal.pone.0237729)
Supplement: S1 Data — (ZIP) [file pone.0237729.s003.zip › BSCS Validity Group 1.txt]

LOT	MAAS	BSCS_IT_F1	BSCS_IT_F2	BSCS_IT
28	20	11	9	20
23	35	10	6	16
19	22	10	6	16
22	24	10	10	20
21	20	13	12	25
14	40	12	6	18
17	39	11	10	21
20	34	8	9	17
27	42	10	10	20
26	21	12	8	20
19	25	19	11	30
13	32	15	13	28
20	20	14	5	19
13	38	13	8	21
10	48	4	6	10
15	38	11	7	18
17	46	6	11	17
11	21	12	10	22
11	35	15	15	30
20	22	18	12	30
25	15	16	13	29
21	18	14	10	24
17	25	9	9	18
21	29	10	8	18
17	32	14	6	20
21	29	16	12	28
19	31	15	9	24
16	27	10	8	18
13	53	14	10	24
16	36	14	10	24
13	37	6	6	12
21	43	9	6	15
12	27	15	12	27
10	36	8	7	15
20	39	12	6	18
20	15	19	15	34
27	16	17	9	26
22	27	15	10	25
23	14	20	14	34
22	38	15	12	27
24	18	16	11	27
18	19	19	8	27
17	25	12	8	20
22	18	9	7	16
20	25	9	9	18
23	32	11	7	18
18	20	12	9	21
16	37	11	7	18
16	29	10	9	19
18	25	15	14	29
21	30	13	10	23
25	12	17	6	23
11	12	9	7	16
24	24	15	11	26
22	20	16	11	27
21	19	11	9	20
15	40	13	12	25
21	13	19	9	28
18	29	14	10	24
19	22	11	8	19
27	42	13	10	23
12	21	18	12	30
19	24	15	13	28
17	20	13	8	21
13	25	15	10	25
25	50	11	7	18
16	40	15	11	26
13	33	12	5	17
13	37	19	9	28
22	19	13	9	22
19	30	14	10	24
23	24	12	8	20
12	35	20	15	35
13	41	10	9	19
15	31	13	14	27
12	32	11	13	24
23	14	18	11	29
10	17	17	9	26
25	40	10	5	15
24	31	18	11	29
19	34	18	11	29
23	22	13	7	20
20	30	16	11	27
17	20	16	12	28
17	22	19	10	29
18	29	9	7	16
19	26	15	11	26
15	29	11	9	20
21	50	19	14	33
10	30	16	11	27
16	21	16	11	27
16	22	13	9	22
19	33	18	11	29
18	29	18	9	27
22	33	13	6	19
12	33	8	7	15
17	42	6	8	14
22	29	16	14	30
25	33	15	9	24
21	34	12	11	23
15	34	10	8	18
27	19	15	9	24
18	30	13	11	24
20	43	9	7	16
23	26	17	7	24
20	23	17	12	29
17	15	19	5	24
21	37	14	6	20
17	17	11	5	16
17	37	17	10	27
20	40	12	12	24
20	34	13	9	22
17	23	9	5	14
27	11	18	13	31
24	23	13	10	23
25	22	17	14	31
23	20	14	8	22
6	34	8	7	15
23	29	13	8	21
16	25	13	5	18
11	21	11	13	24
14	39	13	10	23
20	45	10	12	22
27	21	10	11	21
21	31	13	11	24
18	23	11	6	17
18	27	12	10	22
23	19	14	9	23
29	26	13	7	20
18	25	13	10	23
26	30	15	13	28
23	25	9	5	14
18	41	10	9	19
14	16	19	14	33
22	19	15	10	25
25	25	6	6	12
15	32	18	13	31
7	23	11	6	17
25	33	13	8	21
20	37	9	11	20
25	33	15	7	22
29	22	13	12	25
19	50	14	11	25
19	26	19	12	31
21	15	14	12	26
15	16	19	14	33
25	35	10	8	18
18	25	15	13	28
25	24	15	12	27
28	15	18	10	28
21	33	16	14	30
18	42	10	8	18
23	20	17	11	28
13	42	13	10	23
14	26	19	12	31
10	44	12	15	27
14	24	14	10	24
17	51	17	12	29
19	25	15	6	21
7	28	12	6	18
17	47	10	9	19
23	28	14	11	25
27	24	16	8	24
19	28	16	13	29
17	27	11	8	19
23	22	18	11	29
22	29	15	10	25
19	30	13	8	21
18	22	16	12	28
12	36	9	8	17
16	43	10	12	22
26	26	7	7	14
8	34	12	11	23
23	29	17	11	28
17	32	5	9	14
15	21	15	11	26
17	27	16	10	26
16	24	14	9	23
21	21	17	8	25
18	19	6	5	11
20	40	12	10	22
18	55	9	13	22
12	48	9	5	14
15	11	13	6	19
23	17	16	10	26
24	14	17	11	28
24	20	13	13	26
26	26	13	10	23
23	22	19	12	31
16	26	14	9	23
21	17	19	15	34
22	30	15	8	23
16	18	12	7	19
22	38	11	7	18
21	36	16	8	24
14	19	16	12	28
27	22	12	8	20
22	17	13	7	20
16	19	18	11	29
20	21	18	10	28
24	19	17	13	30
13	34	12	8	20
19	35	14	12	26
13	26	16	9	25
8	24	16	7	23
18	36	17	11	28
7	45	14	9	23
20	29	14	10	24
19	17	6	6	12
14	18	17	6	23
17	28	18	9	27
20	19	11	9	20
16	29	13	9	22
21	31	15	11	26
25	26	9	11	20
17	21	18	9	27
22	26	19	13	32
12	37	14	13	27
25	22	13	11	24
12	29	12	8	20
11	29	7	6	13
14	33	18	12	30
28	24	18	14	32
17	21	15	12	27
16	30	14	9	23
12	20	13	8	21
14	19	12	8	20
13	29	13	10	23
11	39	14	11	25
10	44	14	6	20
9	47	18	10	28
24	13	18	10	28
26	16	18	8	26
23	23	14	7	21
15	16	16	11	27
18	18	18	13	31
14	22	18	12	30
25	37	15	10	25
15	26	15	9	24
16	14	20	14	34
21	13	12	6	18
18	47	11	11	22
17	20	18	9	27
14	25	15	10	25
18	26	13	10	23
22	32	14	10	24
24	14	16	12	28
21	32	18	10	28
18	20	10	7	17
18	24	10	12	22
17	34	16	10	26
24	23	13	12	25
26	34	11	11	22
20	15	14	13	27
26	29	12	12	24
27	13	19	14	33
22	30	14	9	23
16	26	15	11	26
23	36	12	9	21
11	22	18	9	27
18	34	10	12	22
23	36	9	7	16
22	20	15	12	27
23	14	14	10	24
18	24	13	11	24
24	32	15	10	25
22	42	9	9	18
22	37	8	11	19
23	32	16	12	28
19	19	14	11	25
19	38	11	9	20
22	35	16	13	29
26	22	16	8	24
15	31	8	7	15
18	37	15	8	23
12	13	18	15	33
21	44	11	7	18
21	34	9	8	17
20	31	14	8	22
17	43	11	7	18
20	20	16	9	25
21	33	13	9	22
24	28	15	12	27
18	37	9	8	17
14	29	16	8	24
13	44	9	5	14
18	31	14	9	23
14	26	10	9	19
27	19	18	11	29
13	34	14	7	21
18	25	17	7	24
11	35	12	9	21
10	40	15	11	26
24	34	10	6	16
15	26	13	13	26
13	24	18	12	30
14	28	15	10	25
13	27	14	9	23
19	25	15	12	27
28	31	13	7	20
21	32	13	9	22
12	48	14	8	22
15	32	12	6	18
24	28	17	7	24
18	23	18	6	24
25	31	9	12	21
27	19	20	11	31
20	23	15	13	28
26	16	18	15	33
22	15	14	5	19
15	30	13	7	20
25	29	13	10	23
26	19	16	9	25
15	23	13	8	21
18	41	12	10	22
26	28	12	11	23
23	44	11	6	17
26	16	18	12	30
16	28	11	6	17
21	38	13	6	19
21	28	13	9	22
12	27	13	9	22
13	17	19	13	32
14	18	18	10	28
16	29	16	12	28
22	43	11	7	18
21	27	13	9	22
22	33	16	10	26
13	39	12	9	21
16	49	13	7	20
18	52	7	3	10
14	24	11	9	20
13	16	15	9	24
23	47	8	8	16
21	19	17	13	30
8	32	5	4	9
15	44	16	9	25
14	34	12	10	22
21	43	14	10	24
21	36	11	11	22
23	24	14	8	22
17	28	12	9	21
21	32	12	7	19
24	31	11	9	20
27	26	15	10	25
16	35	14	9	23
19	27	16	10	26
20	26	14	12	26
12	53	15	10	25
17	24	9	9	18
21	39	12	12	24
21	21	19	10	29
21	23	16	9	25
20	30	11	11	22
19	41	12	7	19
17	24	10	12	22
14	25	12	10	22
13	14	15	9	24
17	40	15	9	24
19	24	10	11	21
11	26	12	10	22
14	28	14	8	22
28	33	13	10	23
22	39	14	10	24
19	35	17	11	28
26	17	17	10	27
15	20	12	5	17
9	26	9	4	13
25	18	15	9	24
16	17	20	13	33
25	16	13	9	22
22	18	16	13	29
21	29	15	9	24
16	23	9	10	19
17	36	8	6	14
20	29	15	11	26
14	21	15	11	26
23	28	12	8	20
22	23	14	10	24
20	31	13	9	22
13	21	13	7	20
16	48	12	8	20
17	32	11	7	18
13	55	9	6	15
24	41	17	13	30
16	33	9	5	14
24	23	13	7	20
24	23	12	11	23
16	29	13	8	21
15	41	16	12	28
15	28	8	11	19
16	19	12	12	24
16	32	12	7	19
24	22	15	11	26
22	18	18	14	32
26	16	18	10	28
23	22	14	7	21
23	20	16	10	26
24	14	17	12	29
18	28	11	9	20
20	15	10	10	20
18	25	19	13	32
20	36	14	8	22
24	28	14	9	23
27	24	14	7	21
15	27	11	8	19
15	24	13	7	20
15	23	12	6	18
14	40	11	11	22
27	26	15	7	22
12	29	17	9	26
22	17	15	9	24
13	30	12	9	21
19	39	16	10	26
22	28	16	10	26
24	37	17	9	26
22	41	13	11	24
15	57	15	6	21
26	12	18	12	30
20	27	17	9	26
24	18	19	11	30
8	28	20	14	34
20	13	17	6	23
21	15	18	8	26
30	24	10	6	16
15	28	15	7	22
20	37	18	12	30
16	12	17	11	28
16	38	18	10	28
18	35	9	5	14
20	28	13	6	19
21	14	20	13	33
17	44	7	6	13
15	21	18	12	30
24	37	16	5	21
18	43	15	11	26
25	16	20	9	29
21	46	9	7	16
14	40	10	10	20
8	62	13	7	20
28	14	20	12	32
24	16	11	12	23
19	22	18	9	27
19	15	12	8	20
20	33	13	11	24
23	19	19	15	34
19	41	18	10	28
25	18	17	9	26
19	25	13	8	21
8	27	8	6	14
22	36	12	12	24
26	30	19	15	34
28	20	9	10	19
17	23	20	7	27
19	24	18	5	23
27	17	20	15	35
23	14	19	12	31
20	26	17	6	23
21	41	14	13	27
29	21	18	13	31
14	26	16	9	25
19	25	16	12	28
18	31	18	11	29
12	39	16	11	27
16	27	15	11	26
17	25	18	11	29
22	19	18	11	29
20	35	14	8	22
15	36	12	10	22
16	40	13	9	22
22	23	16	13	29
16	46	16	12	28
26	24	14	13	27
23	18	11	8	19
18	18	16	8	24
9	25	16	11	27
20	11	20	11	31
28	17	18	15	33
22	17	20	13	33
23	12	19	12	31
30	19	20	12	32
17	33	18	5	23
25	11	18	8	26
20	12	13	7	20
12	44	17	10	27
20	26	14	12	26
19	27	19	10	29
17	45	10	11	21
24	28	11	13	24
25	17	17	13	30
20	32	15	6	21
11	23	16	7	23
21	19	13	9	22
29	29	20	12	32
21	20	13	13	26
18	24	17	12	29
22	30	15	13	28
19	49	14	14	28
27	32	20	3	23
24	50	16	8	24
14	12	16	8	24
24	19	12	7	19
19	23	20	9	29
21	32	14	8	22
25	16	17	10	27
21	52	14	9	23
16	41	17	11	28
23	28	14	6	20
14	28	19	9	28
26	26	12	4	16
24	24	14	12	26
17	17	20	13	33
26	17	18	15	33
21	16	18	14	32
23	36	15	9	24
26	29	18	6	24
19	21	19	13	32
14	25	18	8	26
17	25	12	9	21
16	25	17	10	27
19	27	14	10	24
26	30	16	11	27
21	16	19	11	30
17	15	16	9	25
24	22	19	9	28
14	49	17	7	24
14	14	15	8	23
21	14	20	15	35
17	23	15	10	25
21	17	18	9	27
22	27	13	10	23
28	16	19	12	31
22	23	18	10	28
28	12	16	12	28
19	33	14	12	26
15	33	16	8	24
25	54	10	12	22
10	15	20	4	24
22	19	17	11	28
23	23	10	8	18
27	15	20	7	27
24	47	10	11	21
18	26	16	9	25
20	39	8	9	17
22	31	12	7	19
26	34	14	5	19
23	32	17	11	28
26	11	17	14	31
19	17	15	8	23
18	31	17	10	27
19	44	12	9	21
27	22	16	9	25
15	26	19	8	27
23	24	16	12	28
22	26	14	7	21
18	22	16	14	30
22	41	15	7	22
19	28	18	8	26
16	17	18	11	29
17	29	19	10	29
17	21	18	9	27
26	16	15	15	30
18	42	13	10	23
17	46	5	14	19
13	16	19	9	28
24	16	17	10	27
16	19	14	8	22
17	31	17	9	26
20	52	13	8	21
23	16	19	10	29
22	42	10	13	23
20	24	14	10	24
20	30	7	5	12
20	12	16	8	24
21	18	14	11	25
19	36	16	11	27
15	38	12	14	26
21	26	18	6	24
23	23	16	9	25
18	26	14	9	23
12	29	13	8	21
23	31	16	11	27
15	23	16	9	25
21	26	16	14	30
20	38	12	8	20
16	29	18	9	27
17	34	12	12	24
20	13	16	7	23
17	32	15	11	26
12	26	17	12	29
14	15	16	14	30
23	25	10	11	21
27	15	19	12	31
20	15	19	11	30
27	12	20	13	33
20	30	20	13	33
14	48	14	7	21
16	32	14	8	22
18	39	10	10	20
26	16	19	9	28
24	14	18	14	32
18	25	15	11	26
15	19	17	12	29
18	35	14	7	21
17	19	14	8	22
23	14	19	9	28
17	30	12	9	21
19	16	19	9	28
23	20	13	12	25
22	30	19	12	31
20	35	15	10	25
22	39	16	13	29
22	34	12	10	22
17	37	12	10	22
14	28	18	11	29
21	35	13	8	21
20	13	17	9	26
17	20	13	8	21
13	17	15	11	26
13	25	16	7	23
16	28	16	11	27
21	43	14	8	22
22	28	17	11	28
20	24	12	11	23
26	12	16	12	28
23	31	17	11	28
23	13	19	9	28
16	12	15	8	23
19	16	17	9	26
28	17	15	11	26
19	33	10	6	16
20	53	19	9	28
18	26	13	8	21
15	25	17	6	23
26	11	19	11	30
18	11	20	8	28
26	34	15	15	30
27	14	19	8	27
