# Supplementary material for: Measuring self-control across gender, age, language, and clinical status: A validation study of the Italian version of the Brief Self- Control Scale (BSCS)
Source: PLoS One. 2020 Aug 21;15(8):e0237729. doi: 10.1371/journal.pone.0237729 (PMC7446922; doi:10.1371/journal.pone.0237729)
Supplement: S1 Data — (ZIP) [file pone.0237729.s003.zip › BSCS Validity Group 2.txt]

BIS	BAS_Resp	BAS_Fun	BAS_Drive	TEI_Emo	TEI_SelfC	TEI_WB	TEI_Soc	TEI_Mot	TEI_Adapt	TEI	BSCS_IT_F1	BSCS_IT_F2	BSCS_IT
9	20	13	10	32	37	29	35	7	9	149	10	7	17
9	20	13	10	34	34	27	35	7	10	147	9	7	16
9	16	11	11	40	34	33	38	8	12	165	8	9	17
10	17	12	9	48	32	27	31	6	12	156	16	11	27
10	20	14	14	39	32	38	34	12	12	167	8	11	19
11	20	12	10	33	32	28	34	3	10	140	10	6	16
12	14	10	13	47	33	32	31	10	13	166	16	9	25
12	16	16	13	37	34	36	31	14	13	165	9	9	18
12	14	8	7	36	34	36	24	6	14	150	13	7	20
12	20	16	16	41	32	40	33	11	13	170	17	6	23
12	20	16	16	41	32	40	33	11	13	170	17	6	23
12	16	11	13	39	33	34	23	5	10	144	16	13	29
13	17	11	11	49	35	39	34	12	12	181	14	11	25
13	16	12	14	41	26	35	34	11	11	158	17	9	26
13	18	10	13	51	34	32	32	10	12	171	18	12	30
13	18	8	14	55	35	37	37	10	12	186	14	8	22
13	14	10	11	27	28	29	23	5	12	124	12	8	20
13	14	7	8	42	35	37	29	12	11	166	19	13	32
13	20	15	15	37	24	38	34	12	11	156	14	10	24
13	15	9	7	25	23	21	13	8	4	94	16	9	25
13	15	9	7	25	23	21	13	8	4	94	16	9	25
14	15	14	13	50	24	38	26	12	9	159	13	10	23
14	18	10	11	39	25	26	25	10	7	132	17	12	29
14	15	10	13	50	30	37	33	9	12	171	13	9	22
14	20	15	10	25	25	34	33	7	10	134	7	5	12
14	20	9	13	44	38	42	38	14	14	190	20	12	32
14	15	12	11	43	33	37	27	10	14	164	17	10	27
14	12	11	11	29	29	22	24	7	9	120	11	7	18
14	20	15	16	47	35	42	33	14	8	179	8	10	18
14	16	5	13	39	42	42	42	14	14	193	20	15	35
15	15	12	11	33	31	32	22	10	8	136	11	8	19
15	18	10	13	47	27	28	32	11	13	158	17	14	31
15	16	13	12	52	19	36	35	12	13	167	7	11	18
15	20	8	13	48	38	42	36	14	13	191	20	13	33
15	19	12	16	37	34	41	39	14	14	179	18	10	28
15	20	16	14	36	27	37	37	12	12	161	11	11	22
15	20	16	14	36	27	37	37	12	12	161	11	11	22
15	15	10	10	32	28	31	29	7	12	139	15	8	23
15	16	13	10	47	34	35	26	12	12	166	19	12	31
15	14	13	12	35	31	34	32	10	12	154	11	10	21
15	14	13	12	35	31	34	32	10	12	154	11	10	21
15	19	10	9	35	30	38	24	12	13	152	16	7	23
15	12	9	8	49	30	35	23	13	8	158	19	11	30
15	19	13	16	43	29	38	30	12	13	165	19	10	29
16	18	12	11	41	26	38	34	11	11	161	16	9	25
16	18	12	11	41	26	38	34	11	11	161	16	9	25
16	15	11	9	27	28	33	22	3	14	127	16	7	23
16	17	16	13	42	31	36	35	8	13	165	10	8	18
16	14	10	9	37	25	30	22	10	7	131	14	11	25
16	13	8	8	16	34	20	19	7	6	102	12	7	19
16	19	14	11	51	37	36	29	11	14	178	15	10	25
16	15	10	9	42	36	36	40	12	12	178	17	13	30
16	16	9	13	51	31	37	36	11	11	177	13	10	23
16	15	7	12	47	37	37	34	12	13	180	19	12	31
16	18	10	12	47	38	40	37	14	13	189	20	11	31
16	16	12	12	42	32	36	34	7	11	162	14	8	22
16	16	13	11	44	28	27	31	5	12	147	10	8	18
16	16	13	14	32	24	24	24	8	8	120	15	8	23
16	16	13	14	32	24	24	24	8	8	120	15	8	23
16	18	11	13	39	30	36	27	12	12	156	16	12	28
16	16	9	15	46	35	34	38	10	12	175	17	12	29
16	12	5	8	42	29	29	33	8	13	154	16	9	25
16	18	10	13	40	34	37	33	12	12	168	18	11	29
16	17	11	13	49	29	38	27	10	14	167	16	10	26
16	12	15	12	51	40	41	37	14	13	196	20	9	29
16	12	15	12	51	40	41	37	14	13	196	20	9	29
16	20	10	12	35	31	28	20	8	10	132	13	15	28
17	18	10	15	34	26	35	27	11	10	143	10	8	18
17	18	10	15	34	26	35	27	11	10	143	10	8	18
17	18	14	13	31	21	20	24	8	6	110	12	8	20
17	18	9	10	55	28	32	35	5	12	167	13	11	24
17	19	12	11	39	24	38	23	12	12	148	8	9	17
17	19	12	11	39	24	38	23	12	12	148	8	9	17
17	18	11	14	35	29	30	32	11	8	145	13	10	23
17	19	10	14	51	37	26	30	11	14	169	19	10	29
17	19	10	13	40	29	27	29	10	8	143	17	12	29
17	16	11	12	44	31	36	34	10	7	162	18	14	32
17	17	6	10	48	37	36	28	12	10	171	20	10	30
17	17	11	11	43	24	38	30	11	13	159	17	11	28
17	17	11	11	43	24	38	30	11	13	159	17	11	28
17	20	14	12	49	32	36	33	14	12	176	10	12	22
17	16	11	11	35	25	23	22	7	9	121	15	10	25
17	19	13	12	44	24	38	39	8	8	161	18	10	28
17	19	11	15	36	23	34	29	10	10	142	9	7	16
17	19	11	14	37	28	33	31	11	12	152	14	11	25
17	16	11	10	30	26	25	23	8	10	122	12	7	19
17	16	11	10	30	26	25	23	8	10	122	12	7	19
17	18	12	11	42	27	35	24	11	11	150	16	10	26
17	13	7	8	33	21	24	25	8	8	119	14	7	21
17	13	7	8	33	21	24	25	8	8	119	14	7	21
17	15	15	13	45	35	42	40	14	13	189	14	11	25
17	19	13	15	51	29	41	29	12	13	175	14	10	24
17	16	9	10	50	34	32	36	10	13	175	17	9	26
17	14	10	10	31	24	24	22	7	9	117	13	8	21
17	14	10	10	31	24	24	22	7	9	117	13	8	21
17	16	7	10	45	29	32	30	10	12	158	14	10	24
17	15	11	12	36	27	28	28	11	9	139	12	9	21
17	12	10	11	42	28	33	30	11	12	156	12	8	20
17	18	10	7	40	29	36	19	12	9	145	13	8	21
17	17	7	11	48	42	32	38	14	14	188	20	9	29
17	13	7	5	36	30	30	28	9	9	142	18	9	27
17	17	9	15	53	37	39	35	14	13	191	18	14	32
17	17	10	11	36	30	35	30	9	10	150	17	12	29
17	13	8	7	41	32	34	24	10	9	150	16	9	25
17	12	11	12	38	24	22	25	9	9	127	12	9	21
18	13	14	12	36	23	21	13	6	9	108	12	9	21
18	14	5	8	37	24	27	16	12	9	125	13	5	18
18	15	13	14	31	20	24	22	5	9	111	12	6	18
18	19	10	12	35	28	24	24	8	7	126	13	8	21
18	16	8	12	33	25	24	20	7	8	117	13	8	21
18	17	16	13	37	27	36	20	11	11	142	8	7	15
18	20	9	12	53	35	37	32	11	12	180	18	10	28
18	19	15	15	36	33	39	35	13	14	170	13	10	23
18	14	8	10	29	20	17	22	7	8	103	13	8	21
18	15	12	11	39	25	35	30	7	12	148	15	6	21
18	15	12	11	39	25	35	30	7	12	148	15	6	21
18	17	11	12	47	33	37	29	11	11	168	13	9	22
18	18	10	13	50	39	38	39	14	8	188	17	13	30
18	19	13	13	48	32	38	30	13	10	171	14	9	23
18	15	9	11	35	30	25	25	11	12	138	16	10	26
18	17	12	11	41	30	29	23	10	10	143	12	13	25
18	20	8	8	44	20	36	29	12	8	149	16	7	23
18	20	11	14	42	25	41	20	13	11	152	14	10	24
18	17	9	9	43	38	40	35	12	12	180	17	12	29
18	14	9	8	34	27	20	23	7	9	120	14	10	24
18	20	7	16	36	37	33	38	8	14	166	20	14	34
18	12	12	9	34	25	30	14	7	13	123	10	9	19
18	16	10	12	44	25	38	35	11	12	165	17	10	27
18	14	8	8	32	30	23	22	9	8	124	18	11	29
18	15	12	12	56	22	38	24	9	13	162	13	11	24
18	17	7	7	45	34	38	27	11	8	163	16	8	24
18	19	10	11	34	29	36	29	14	10	152	15	11	26
18	19	10	11	34	29	36	29	14	10	152	15	11	26
18	20	14	12	40	25	38	26	12	13	154	12	10	22
18	13	9	10	52	26	38	37	11	8	172	16	10	26
18	13	6	8	46	37	33	32	12	12	172	20	12	32
18	15	11	8	46	32	36	31	11	12	168	19	11	30
18	17	7	9	42	30	31	30	7	13	153	19	12	31
19	11	10	8	37	30	33	34	7	10	151	15	7	22
19	15	15	9	40	18	25	24	8	6	121	7	6	13
19	15	15	9	40	18	25	24	8	6	121	7	6	13
19	15	9	8	38	31	31	24	11	11	146	15	10	25
19	20	11	11	40	30	33	37	8	10	158	12	12	24
19	17	9	13	40	31	36	38	11	12	168	20	13	33
19	18	7	9	55	31	40	25	14	12	177	18	9	27
19	16	13	11	42	32	33	33	12	12	164	14	12	26
19	20	12	10	43	23	32	22	11	8	139	11	11	22
19	16	8	6	28	27	19	18	4	9	105	12	11	23
19	16	8	6	28	27	19	18	4	9	105	12	11	23
19	20	11	7	28	21	24	37	7	7	124	9	9	18
19	20	12	14	44	31	37	30	13	13	168	15	4	19
19	16	5	10	39	30	25	29	8	9	140	17	12	29
19	15	14	11	42	27	34	31	9	12	155	15	9	24
19	14	14	12	40	20	31	20	9	10	130	11	8	19
19	14	14	12	40	20	31	20	9	10	130	11	8	19
19	14	11	13	29	32	27	27	9	10	134	17	9	26
19	15	9	8	39	31	28	30	9	10	147	14	10	24
19	15	11	9	35	27	30	24	8	10	134	16	11	27
19	16	12	12	48	26	38	29	14	12	167	15	9	24
19	12	12	12	27	25	24	27	10	7	120	11	9	20
19	20	11	11	45	30	36	34	12	12	169	12	10	22
19	17	12	11	33	26	36	17	7	11	130	14	9	23
19	14	7	5	38	35	29	22	7	12	143	12	15	27
19	17	6	12	40	33	37	32	10	13	165	19	11	30
19	14	8	9	49	31	33	29	12	12	166	15	12	27
19	16	8	9	32	27	20	21	8	5	113	10	11	21
19	17	13	12	54	26	41	42	14	14	191	11	11	22
19	17	13	12	54	26	41	42	14	14	191	11	11	22
19	19	14	16	36	27	37	29	8	11	148	11	10	21
19	19	14	16	36	27	37	29	8	11	148	11	10	21
19	18	11	10	48	22	36	28	12	12	158	12	9	21
19	18	11	10	48	22	36	28	12	12	158	12	9	21
19	12	14	16	42	27	29	35	12	13	158	14	12	26
19	19	15	13	34	20	34	26	11	9	134	11	9	20
19	14	7	7	42	30	39	28	11	12	162	18	13	31
19	12	10	10	31	25	22	24	8	7	117	11	7	18
19	16	11	10	46	33	35	27	12	12	165	13	10	23
19	20	10	11	40	27	39	26	13	13	158	19	9	28
19	14	11	9	35	22	25	24	8	11	125	14	9	23
19	15	11	12	39	27	25	24	13	8	136	11	11	22
19	16	10	14	52	34	34	36	11	12	179	12	9	21
20	11	12	8	28	27	21	21	8	12	117	10	12	22
20	18	12	10	39	27	30	32	6	10	144	10	8	18
20	18	12	10	41	30	37	37	10	13	168	11	7	18
20	19	15	13	34	26	40	25	14	13	152	12	11	23
20	13	9	7	34	17	26	22	8	7	114	11	7	18
20	18	11	10	38	19	34	25	8	10	134	12	9	21
20	18	14	15	40	26	29	29	11	5	140	9	10	19
20	18	14	15	40	26	29	29	11	5	140	9	10	19
20	19	12	15	46	23	37	30	10	12	158	12	10	22
20	19	12	12	38	24	33	31	12	12	150	12	11	23
20	18	11	12	39	33	26	28	10	10	146	17	11	28
20	18	10	11	40	31	27	26	10	10	144	14	10	24
20	14	9	11	39	28	24	29	11	11	142	14	10	24
20	19	12	16	40	31	27	31	5	12	146	9	8	17
20	15	11	7	37	22	28	21	5	10	123	8	6	14
20	18	14	11	35	23	37	24	11	11	141	13	9	22
20	14	12	6	35	21	21	30	9	10	126	16	11	27
20	18	11	12	39	30	28	29	8	8	142	16	13	29
20	18	11	12	39	30	28	29	8	8	142	16	13	29
20	15	13	11	42	27	34	31	8	9	151	12	8	20
20	16	11	11	42	27	30	29	11	11	150	15	9	24
20	16	11	11	42	27	30	29	11	11	150	15	9	24
20	14	8	10	49	30	35	31	13	11	169	17	11	28
20	16	11	13	46	31	36	31	10	11	165	16	12	28
20	17	13	10	38	22	33	30	10	12	145	12	6	18
20	19	14	15	41	21	39	36	11	7	155	12	9	21
20	19	9	10	40	29	33	25	8	8	143	20	12	32
20	19	9	10	40	29	33	25	8	8	143	20	12	32
20	19	11	6	41	34	27	19	5	8	134	11	11	22
20	10	6	14	37	21	21	25	11	13	128	11	10	21
20	16	10	6	43	29	36	15	5	9	137	14	7	21
20	16	10	6	43	29	36	15	5	9	137	14	7	21
20	16	8	11	35	27	23	22	11	8	126	14	11	25
20	15	11	12	35	29	34	30	9	7	144	16	8	24
20	20	12	13	55	30	42	41	14	9	191	9	13	22
20	19	12	12	54	25	37	29	10	14	169	13	6	19
20	19	12	12	54	25	37	29	10	14	169	13	6	19
20	16	14	11	31	22	22	23	9	9	116	13	9	22
20	16	11	10	42	34	36	16	12	12	152	12	10	22
20	20	15	14	42	23	31	34	9	7	146	16	15	31
20	18	11	12	41	27	23	22	9	8	130	8	15	23
20	15	10	10	43	26	31	30	10	13	153	19	9	28
20	15	10	10	43	26	31	30	10	13	153	19	9	28
20	13	5	5	37	21	34	15	13	10	130	20	12	32
20	16	13	8	32	26	31	21	10	11	131	10	8	18
20	10	7	8	36	24	20	23	7	10	120	13	10	23
20	10	7	8	36	24	20	23	7	10	120	13	10	23
20	15	12	8	35	21	22	25	8	9	120	11	9	20
20	16	8	9	56	24	40	19	5	12	156	19	10	29
20	18	10	10	44	32	37	27	9	10	159	14	11	25
20	18	10	10	44	32	37	27	9	10	159	14	11	25
20	17	10	9	41	27	27	26	9	9	139	15	11	26
20	17	10	9	41	27	27	26	9	9	139	15	11	26
20	15	8	9	52	31	28	29	11	13	164	16	9	25
20	16	12	8	35	23	31	23	10	7	129	16	10	26
21	16	10	13	37	17	20	25	10	5	114	14	6	20
21	16	10	13	37	17	20	25	10	5	114	14	6	20
21	17	13	14	32	31	27	24	9	10	133	12	7	19
21	17	13	14	32	31	27	24	9	10	133	12	7	19
21	14	8	9	31	21	31	22	10	3	118	9	8	17
21	14	8	9	31	21	31	22	10	3	118	9	8	17
21	18	9	13	44	34	34	24	10	13	159	14	11	25
21	11	7	7	51	31	31	31	11	12	167	16	13	29
21	17	13	10	45	29	35	30	9	11	159	12	9	21
21	19	11	11	40	23	31	28	12	8	142	13	9	22
21	16	12	9	36	26	25	26	9	9	131	13	11	24
21	13	6	8	34	23	25	25	9	6	122	18	8	26
21	15	12	12	39	24	30	26	8	9	136	20	5	25
21	15	12	12	39	24	30	26	8	9	136	20	5	25
21	17	13	11	30	24	29	29	9	8	129	15	11	26
21	17	10	12	46	27	31	27	13	13	157	17	10	27
21	20	13	13	36	19	27	35	11	10	138	14	11	25
21	15	11	11	42	27	31	30	10	12	152	14	9	23
21	16	14	14	41	29	34	30	12	11	157	14	10	24
21	16	9	11	42	28	23	26	9	10	138	16	8	24
21	16	9	7	40	20	33	31	8	8	140	14	7	21
21	16	13	14	48	31	32	31	12	12	166	15	10	25
21	18	15	14	35	15	22	28	11	11	122	12	6	18
21	16	12	10	36	26	24	25	9	9	129	14	9	23
21	16	12	10	36	26	24	25	9	9	129	14	9	23
21	16	12	9	35	34	31	28	7	11	146	9	5	14
21	18	11	12	49	22	38	18	8	12	147	14	13	27
21	18	11	12	49	22	38	18	8	12	147	14	13	27
21	19	13	12	37	20	29	31	10	8	135	15	11	26
21	19	8	11	45	36	42	32	13	12	180	18	12	30
21	12	9	11	30	28	26	21	7	7	119	15	11	26
21	15	10	10	44	31	30	28	8	10	151	15	10	25
21	14	8	10	34	26	26	27	8	10	131	15	11	26
21	14	8	10	34	26	26	27	8	10	131	15	11	26
21	15	7	13	48	24	32	33	10	10	157	14	10	24
21	14	7	9	50	26	37	26	7	12	158	18	8	26
21	15	10	8	29	25	23	24	8	9	118	17	13	30
21	20	7	13	48	35	37	39	13	12	184	19	9	28
21	20	7	13	48	35	37	39	13	12	184	19	9	28
21	16	7	11	41	26	32	31	8	7	145	15	11	26
21	12	13	6	28	19	34	12	7	8	108	4	3	7
21	12	13	6	28	19	34	12	7	8	108	4	3	7
21	16	10	9	37	21	31	26	10	5	130	14	9	23
22	13	9	8	30	21	17	23	6	9	106	15	7	22
22	20	12	13	42	23	33	27	9	10	144	13	9	22
22	20	12	11	36	34	31	32	10	9	152	12	9	21
22	17	13	16	25	6	6	30	2	2	71	8	3	11
22	15	13	9	31	23	25	25	4	9	117	9	8	17
22	16	13	11	39	25	31	28	8	12	143	11	11	22
22	19	11	10	38	18	16	25	6	9	112	15	9	24
22	16	13	10	41	30	32	20	12	8	143	11	8	19
22	17	9	12	49	29	34	31	8	12	163	15	8	23
22	20	11	9	40	29	35	31	10	14	159	17	9	26
22	16	13	7	24	24	36	28	14	14	140	12	5	17
22	20	13	11	49	33	38	28	13	13	174	17	12	29
22	17	11	11	44	30	39	20	9	11	153	13	10	23
22	13	12	4	53	27	24	18	4	11	137	10	4	14
22	13	5	7	34	31	27	29	5	9	135	17	6	23
22	19	6	10	39	19	33	34	8	11	144	19	10	29
22	16	10	7	41	18	26	24	7	8	124	12	5	17
22	20	12	16	37	32	29	26	7	11	142	14	11	25
22	18	11	11	40	26	21	27	9	9	132	15	9	24
22	15	12	10	45	22	30	25	9	10	141	16	9	25
22	18	13	11	48	22	36	32	12	10	160	13	11	24
22	18	13	11	48	22	36	32	12	10	160	13	11	24
22	14	8	13	37	23	12	21	5	9	107	12	7	19
22	19	13	11	46	25	30	25	9	9	144	13	9	22
22	18	12	11	36	22	30	26	10	11	135	14	9	23
22	18	10	13	45	30	25	35	10	11	156	17	12	29
22	16	11	7	32	21	28	25	11	6	123	16	11	27
22	16	11	7	32	21	28	25	11	6	123	16	11	27
22	13	8	13	32	33	16	17	8	10	116	14	10	24
22	13	8	13	32	33	16	17	8	10	116	14	10	24
22	14	13	11	27	21	18	29	2	8	105	11	9	20
22	14	5	5	37	27	35	18	9	10	136	17	8	25
22	14	8	8	55	34	39	31	13	11	183	13	8	21
22	16	8	12	54	34	36	33	14	14	185	20	15	35
22	18	6	8	38	21	35	21	9	7	131	14	10	24
22	18	9	6	39	29	27	13	13	8	129	20	13	33
22	19	8	7	22	32	32	15	8	9	118	14	9	23
23	17	9	11	37	24	25	17	10	12	125	14	9	23
23	19	13	12	30	28	37	30	8	13	146	13	9	22
23	19	15	15	41	22	28	22	12	8	133	10	10	20
23	18	12	10	33	25	24	24	8	9	123	11	10	21
23	20	8	10	39	25	42	10	11	12	139	19	10	29
23	19	15	13	49	24	30	36	9	10	158	13	8	21
23	17	13	11	42	23	22	32	4	7	130	12	7	19
23	20	13	10	38	17	28	30	7	5	125	15	9	24
23	16	10	10	40	30	25	25	7	7	134	15	8	23
23	16	12	9	25	26	24	31	9	8	123	14	8	22
23	14	9	9	42	20	35	24	10	10	141	13	11	24
23	15	7	11	38	24	20	23	11	10	126	16	10	26
23	19	8	12	54	23	26	33	9	9	154	18	10	28
23	20	14	13	31	12	28	36	8	13	128	12	6	18
23	19	14	8	44	16	17	40	4	3	124	7	5	12
23	17	10	9	42	21	23	24	10	9	129	16	12	28
23	18	6	13	51	31	36	37	11	8	174	18	11	29
23	19	11	14	44	20	35	27	12	10	148	17	11	28
23	18	7	10	51	35	38	30	11	9	174	17	10	27
23	19	12	10	48	25	32	31	12	11	159	14	12	26
23	16	10	8	45	27	28	20	10	10	140	13	10	23
23	17	12	11	32	18	40	22	14	11	137	13	9	22
23	20	15	12	38	26	30	30	12	9	145	13	7	20
23	16	12	13	26	28	34	31	12	12	143	16	10	26
23	20	15	10	32	33	32	18	4	9	128	13	8	21
23	19	9	6	51	16	32	31	7	12	149	19	13	32
23	16	13	12	35	21	24	28	10	9	127	11	8	19
23	16	10	7	42	26	23	19	10	12	132	16	9	25
23	16	7	11	23	16	23	17	12	8	99	15	13	28
23	18	5	8	49	39	31	21	13	9	162	20	10	30
23	18	5	8	49	39	31	21	13	9	162	20	10	30
23	16	5	9	31	25	28	15	5	11	115	18	10	28
23	15	8	8	35	32	29	19	11	7	133	14	12	26
23	19	14	10	52	20	25	28	9	9	143	12	9	21
24	12	9	8	40	14	34	25	9	11	133	13	8	21
24	19	11	7	46	22	25	34	5	6	138	10	9	19
24	16	7	9	49	25	29	16	13	10	142	17	12	29
24	19	10	11	34	28	26	26	6	8	128	14	5	19
24	18	10	12	50	29	39	36	14	13	181	20	15	35
24	18	12	11	51	24	37	33	10	11	166	12	9	21
24	18	10	9	44	16	30	17	8	7	122	10	7	17
24	17	9	9	30	30	33	32	6	8	139	18	8	26
24	17	10	8	48	20	32	28	11	10	149	14	11	25
24	20	8	9	44	38	37	28	10	8	165	18	11	29
24	17	9	11	36	24	24	28	10	10	132	16	11	27
24	20	11	13	45	27	36	38	12	11	169	15	13	28
24	14	5	10	50	24	30	21	12	6	143	19	14	33
24	19	9	11	20	20	25	22	7	5	99	15	7	22
24	17	7	10	41	20	30	32	11	10	144	13	10	23
24	16	13	10	46	31	26	30	8	11	152	13	6	19
24	16	13	12	32	22	33	26	8	10	131	10	8	18
24	14	10	10	42	25	29	21	11	10	138	16	10	26
24	19	14	12	50	17	34	36	8	12	157	9	7	16
24	18	8	12	43	26	35	23	12	10	149	16	10	26
24	17	13	14	46	15	36	39	13	13	162	14	12	26
24	17	11	8	40	27	24	26	6	10	133	12	7	19
24	20	10	14	47	27	32	22	9	13	150	18	8	26
24	15	14	14	29	18	33	29	10	10	129	7	10	17
24	15	14	14	29	18	33	29	10	10	129	7	10	17
24	15	13	14	46	20	34	30	8	11	149	10	7	17
24	20	13	9	22	8	31	26	4	5	96	8	7	15
24	20	10	10	41	33	26	24	11	9	144	17	9	26
24	15	7	7	40	31	30	19	7	7	134	15	8	23
24	15	7	7	40	31	30	19	7	7	134	15	8	23
24	13	9	9	34	23	30	25	4	4	120	16	12	28
24	13	9	9	34	23	30	25	4	4	120	16	12	28
24	20	9	11	42	27	38	30	12	14	163	18	10	28
24	20	11	10	38	28	26	24	9	10	135	12	10	22
24	17	8	9	48	23	28	24	5	9	137	16	6	22
24	17	8	9	48	23	28	24	5	9	137	16	6	22
24	16	6	9	30	25	37	28	12	7	139	16	11	27
24	19	12	8	34	17	31	15	11	12	120	12	11	23
24	19	12	8	34	17	31	15	11	12	120	12	11	23
24	17	10	8	30	28	32	22	9	7	128	14	8	22
24	17	10	8	30	28	32	22	9	7	128	14	8	22
24	18	8	10	32	32	33	30	9	7	143	14	11	25
24	14	8	9	43	35	33	29	12	12	164	19	13	32
24	16	8	11	40	15	23	23	6	3	110	14	9	23
24	16	8	11	40	15	23	23	6	3	110	14	9	23
24	16	9	9	42	27	30	32	11	13	155	18	12	30
24	20	8	10	35	37	36	26	13	11	158	19	12	31
24	18	10	10	47	26	29	26	8	7	143	8	9	17
24	18	10	10	47	26	29	26	8	7	143	8	9	17
24	18	9	12	28	20	25	10	9	8	100	15	8	23
24	19	13	15	31	25	23	23	8	11	121	9	4	13
24	19	13	15	31	25	23	23	8	11	121	9	4	13
25	17	10	9	36	26	29	21	8	10	130	11	10	21
25	18	15	15	52	32	37	23	13	10	167	19	11	30
25	17	14	11	54	28	39	41	14	14	190	16	13	29
25	18	15	10	27	29	33	29	9	12	139	11	10	21
25	16	11	11	39	18	18	13	11	5	104	12	8	20
25	19	9	13	37	33	34	30	10	9	153	15	7	22
25	18	11	10	33	26	38	18	10	12	137	11	9	20
25	20	9	12	33	15	16	22	9	10	105	14	11	25
25	19	7	9	50	20	28	24	10	5	137	17	8	25
25	19	11	12	45	24	29	24	9	8	139	14	7	21
25	20	16	13	38	21	38	30	10	11	148	6	10	16
25	18	8	14	33	21	34	17	14	5	124	11	10	21
25	18	11	10	42	21	21	26	9	10	129	14	9	23
25	18	9	8	33	24	26	17	4	6	110	13	11	24
25	19	14	14	44	27	31	35	12	11	160	14	9	23
25	20	8	13	30	25	37	29	11	8	140	17	13	30
25	19	9	11	55	24	34	33	9	7	162	17	14	31
25	20	9	14	32	25	35	29	11	7	139	17	12	29
25	18	13	11	49	20	34	32	12	7	154	15	9	24
25	13	9	8	50	23	34	27	13	13	160	17	10	27
25	19	13	13	51	30	25	14	12	7	139	13	9	22
25	19	12	12	47	32	33	27	12	11	162	16	13	29
25	19	11	9	37	20	32	24	11	8	132	20	10	30
25	14	9	9	30	19	33	23	8	6	119	13	8	21
25	14	9	9	30	19	33	23	8	6	119	13	8	21
25	20	16	15	44	16	26	32	12	10	140	9	6	15
25	19	10	11	37	33	28	32	11	11	152	14	11	25
25	17	10	8	28	24	33	27	11	9	132	19	7	26
25	17	10	8	28	24	33	27	11	9	132	19	7	26
25	18	9	10	55	35	34	35	14	9	182	20	13	33
25	20	10	11	42	23	28	27	6	9	135	13	11	24
25	18	10	10	44	22	38	28	12	7	151	16	9	25
25	16	9	9	43	34	33	23	12	10	155	16	9	25
25	17	10	8	40	21	27	20	10	7	125	13	10	23
25	18	6	6	50	21	26	31	8	6	142	14	11	25
25	20	8	8	39	33	31	24	5	14	146	19	9	28
25	19	10	13	40	20	28	23	8	5	124	15	14	29
25	14	10	12	36	18	24	19	10	8	115	14	9	23
25	14	10	12	36	18	24	19	10	8	115	14	9	23
26	17	10	14	25	15	19	24	9	10	102	8	4	12
26	16	5	8	36	17	23	27	4	10	117	14	11	25
26	16	8	10	54	24	24	27	10	6	145	11	6	17
26	18	12	13	52	36	33	35	12	10	178	16	9	25
26	17	11	10	49	34	34	25	11	12	165	10	9	19
26	16	8	6	36	24	28	18	8	9	123	13	8	21
26	20	14	9	24	22	23	19	8	13	109	8	8	16
26	14	7	4	40	20	19	19	8	11	117	19	11	30
26	16	12	11	46	17	21	30	10	7	131	14	13	27
26	18	8	10	39	25	36	27	11	9	147	18	12	30
26	19	13	10	50	25	37	26	10	11	159	15	11	26
26	15	12	8	44	29	7	31	9	10	130	17	10	27
26	16	14	8	34	17	23	19	5	6	104	6	8	14
26	18	11	12	54	20	27	35	11	14	161	19	14	33
26	18	10	14	39	28	40	32	14	6	159	14	14	28
26	17	13	12	35	26	35	19	9	10	134	6	12	18
26	15	9	9	41	30	29	24	7	10	141	15	11	26
26	15	9	9	41	30	29	24	7	10	141	15	11	26
26	13	11	8	36	23	23	24	8	7	121	14	8	22
26	20	16	13	52	15	35	23	14	12	151	5	10	15
26	20	16	13	52	15	35	23	14	12	151	5	10	15
26	17	10	9	26	23	31	26	5	8	119	12	8	20
26	19	9	9	41	21	24	29	7	7	129	15	9	24
26	19	9	9	41	21	24	29	7	7	129	15	9	24
26	18	9	12	26	26	26	25	9	4	116	12	6	18
26	19	13	11	33	16	26	19	12	8	114	13	12	25
26	20	10	12	26	14	17	24	9	5	95	14	9	23
26	18	11	10	35	26	22	27	7	11	128	10	7	17
26	17	7	9	33	21	22	24	8	11	119	14	8	22
27	17	13	11	43	17	25	17	3	7	112	6	4	10
27	16	10	9	34	15	17	21	5	10	102	13	7	20
27	20	13	12	49	24	34	27	10	11	155	14	10	24
27	19	14	15	32	8	20	23	12	3	98	12	9	21
27	19	6	9	43	13	13	24	3	6	102	10	3	13
27	18	12	14	47	31	23	22	9	9	141	10	9	19
27	14	6	6	32	26	16	19	5	5	103	15	12	27
27	20	10	11	49	27	36	33	12	13	170	16	12	28
27	16	11	9	42	23	22	19	3	6	115	13	9	22
27	16	9	10	39	28	30	26	8	11	142	16	11	27
27	18	10	10	43	30	31	25	8	12	149	15	10	25
27	18	10	10	33	18	20	23	9	8	111	13	10	23
27	20	11	10	48	24	33	23	8	10	146	14	11	25
27	14	8	12	47	22	31	36	14	7	157	19	12	31
27	20	10	14	47	30	33	28	11	13	162	16	11	27
27	15	8	10	34	17	30	23	8	9	121	16	11	27
27	14	7	5	41	14	20	15	9	2	101	10	10	20
27	16	14	11	44	22	27	28	10	12	143	10	7	17
28	19	15	10	52	21	33	25	7	10	148	9	7	16
28	19	11	8	26	16	30	29	9	6	116	18	10	28
28	14	15	10	30	14	14	14	3	7	82	8	6	14
28	17	10	8	40	19	13	18	4	6	100	11	10	21
28	17	9	7	28	10	16	22	3	5	84	12	11	23
28	14	8	10	44	24	28	17	8	8	129	17	11	28
28	17	8	9	45	23	26	29	10	10	143	18	9	27
28	18	14	9	36	16	18	18	7	6	101	5	7	12
28	17	7	10	43	22	38	22	13	14	152	16	6	22
28	15	10	5	42	11	15	26	7	5	106	15	11	26
				48	23	27	31	5	13	147	13	5	18
