# Supplementary material for: Measuring self-control across gender, age, language, and clinical status: A validation study of the Italian version of the Brief Self- Control Scale (BSCS)
Source: PLoS One. 2020 Aug 21;15(8):e0237729. doi: 10.1371/journal.pone.0237729 (PMC7446922; doi:10.1371/journal.pone.0237729)
Supplement: S1 Data — (ZIP) [file pone.0237729.s003.zip › BSCS Validity HEXACO.txt]

H	E	X	A	C	O	BSCS_IT_F1	BSCS_IT_F2	BSCS_IT
5	4	1	4	4	4	10	3	13
5	4	4	4	5	4	19	14	33
5	2	3	3	4	4	17	10	27
5	4	4	3	4	4	14	7	21
5	4	2	3	4	4	12	8	20
5	4	3	3	4	4	14	11	25
5	3	3	3	4	4	15	12	27
5	3	2	4	3	4	14	9	23
5	3	4	4	3	3	9	7	16
5	4	4	4	4	4	14	12	26
5	4	4	4	3	3	14	10	24
5	3	3	3	5	3	15	9	24
5	5	3	3	4	5	20	13	33
5	4	3	3	4	4	16	13	29
5	4	4	3	3	4	19	10	29
5	4	3	3	4	3	17	11	28
5	4	4	3	5	3	17	11	28
5	4	3	2	4	4	17	6	23
5	3	3	3	4	4	18	14	32
5	4	3	3	4	3	10	6	16
4	4	4	3	3	4	16	13	29
4	4	2	3	4	3	14	11	25
4	3	3	2	4	2	15	10	25
4	4	3	3	4	4	11	8	19
4	4	2	4	4	4	16	11	27
4	3	4	3	4	4	17	12	29
4	3	4	4	4	4	17	14	31
4	3	3	3	4	3	18	11	29
4	4	4	3	5	3	17	10	27
4	3	2	3	3	3	16	12	28
4	3	4	3	3	4	18	10	28
4	4	2	4	3	3	13	9	22
4	3	3	3	4	4	14	9	23
4	2	2	4	4	3	16	10	26
4	5	2	3	3	4	12	11	23
4	4	4	3	4	3	12	9	21
4	4	2	4	4	4	17	11	28
4	3	4	4	5	4	18	10	28
4	4	2	4	5	4	16	10	26
4	4	2	4	5	3	19	11	30
4	4	3	4	4	2	12	11	23
4	3	4	4	4	4	18	11	29
4	4	4	3	4	3	17	13	30
4	4	4	3	3	3	13	7	20
4	3	3	4	4	4	14	11	25
4	3	5	3	4	4	17	10	27
4	3	4	3	4	5	18	14	32
4	4	3	3	3	4	11	7	18
4	3	3	3	4	4	13	9	22
4	2	3	3	4	4	19	10	29
4	3	3	3	4	4	19	10	29
4	3	3	3	5	4	15	9	24
4	3	2	3	4	3	17	6	23
4	4	4	3	4	3	14	9	23
4	4	4	3	3	4	13	9	22
4	4	2	3	5	4	10	9	19
4	4	4	3	4	3	16	12	28
4	3	4	4	3	4	15	9	24
4	4	4	3	4	4	13	9	22
4	4	3	3	3	4	14	5	19
4	4	2	3	3	3	11	10	21
4	4	4	4	4	3	12	11	23
4	3	3	2	3	4	17	11	28
4	4	4	3	4	2	17	12	29
4	4	3	2	2	4	15	9	24
4	3	3	4	2	4	17	9	26
4	3	3	3	4	4	17	14	31
4	4	3	4	4	4	13	11	24
4	4	4	4	4	4	16	9	25
4	4	3	4	3	4	13	7	20
4	4	3	3	3	3	10	9	19
4	3	3	4	5	3	16	11	27
4	3	3	2	4	3	6	8	14
4	4	4	4	3	4	10	12	22
4	3	3	4	4	4	14	7	21
4	4	4	3	3	4	6	6	12
4	4	2	3	3	3	13	10	23
4	3	4	3	3	4	16	8	24
4	3	2	2	3	4	14	7	21
4	3	2	2	3	3	15	9	24
4	3	2	3	4	4	12	12	24
4	4	2	3	4	3	11	9	20
4	3	2	4	3	3	15	8	23
4	3	2	2	5	3	11	10	21
4	3	2	4	4	3	14	10	24
4	3	3	4	4	4	16	12	28
4	3	3	4	3	4	16	10	26
4	4	3	3	5	4	14	12	26
4	2	4	3	4	5	18	10	28
4	4	3	2	3	4	13	8	21
4	4	5	2	5	4	9	13	22
4	4	3	4	4	3	12	8	20
4	3	4	2	4	4	13	11	24
4	3	3	3	4	3	12	12	24
4	4	2	2	4	4	17	8	25
4	2	3	4	4	4	14	12	26
4	3	3	3	4	3	18	11	29
4	4	4	3	4	4	17	12	29
4	3	3	4	5	4	17	10	27
4	4	2	3	4	2	12	8	20
4	4	3	3	3	3	12	8	20
4	5	4	2	4	3	18	12	30
4	4	2	4	4	2	13	9	22
4	3	4	4	4	5	14	9	23
4	3	4	4	3	4	12	6	18
4	4	3	3	4	2	12	8	20
4	4	2	3	5	2	18	11	29
4	2	4	3	4	4	10	8	18
4	2	4	5	4	3	14	11	25
4	3	3	3	4	3	13	10	23
4	4	4	4	4	4	14	13	27
4	4	4	2	5	3	15	13	28
4	4	3	2	4	2	13	12	25
4	4	3	3	5	2	16	11	27
4	4	3	3	3	4	8	7	15
4	4	3	4	4	4	16	12	28
4	4	3	3	4	3	16	10	26
4	4	3	3	3	2	7	7	14
4	4	3	3	3	3	14	12	26
4	5	1	4	4	4	14	9	23
4	4	3	2	4	4	14	11	25
4	3	3	4	5	3	18	8	26
4	3	5	3	4	3	16	10	26
4	4	2	2	3	4	18	12	30
4	3	4	4	4	4	19	12	31
4	2	4	3	4	4	18	12	30
4	3	3	4	4	3	15	7	22
4	4	4	3	4	4	20	15	35
4	4	4	3	4	3	11	11	22
4	3	4	2	4	4	14	11	25
4	4	2	3	4	4	16	7	23
4	4	3	3	4	3	16	11	27
4	4	3	3	4	2	15	11	26
4	4	3	3	4	3	13	10	23
4	4	4	4	4	4	19	14	33
4	4	4	2	3	3	12	7	19
4	4	3	2	3	5	10	7	17
4	4	3	3	4	4	12	9	21
4	3	2	4	4	4	16	11	27
4	3	3	3	3	3	15	12	27
4	3	2	3	4	4	10	8	18
4	3	4	3	4	4	13	10	23
4	4	3	2	4	3	14	9	23
4	3	2	4	4	3	12	7	19
4	3	3	4	5	3	17	12	29
3	3	3	3	3	4	12	8	20
3	4	1	4	3	3	8	6	14
3	3	3	4	4	4	12	11	23
3	3	3	3	3	4	13	10	23
3	4	3	3	4	4	18	10	28
3	3	3	3	4	3	14	10	24
3	3	3	2	3	2	9	7	16
3	4	4	3	3	4	13	8	21
3	4	1	3	3	5	7	5	12
3	3	4	4	4	4	13	9	22
3	4	3	2	4	4	13	8	21
3	4	3	4	5	4	18	15	33
3	2	3	3	5	4	19	10	29
3	4	3	3	3	3	12	9	21
3	3	4	4	3	4	8	7	15
3	4	2	3	4	3	10	9	19
3	4	2	3	5	3	19	14	33
3	4	4	4	3	3	10	5	15
3	3	3	3	4	4	19	14	33
3	4	3	2	5	3	17	10	27
3	4	2	2	4	4	13	9	22
3	3	3	3	4	4	13	10	23
3	3	4	4	5	2	20	12	32
3	3	4	3	4	5	13	13	26
3	4	3	3	5	4	19	13	32
3	4	5	3	4	5	18	10	28
3	4	2	2	4	4	11	9	20
3	4	3	4	4	3	14	11	25
3	4	2	3	4	3	17	9	26
3	4	4	3	4	3	12	9	21
3	2	2	2	3	4	14	8	22
3	4	3	3	3	4	9	5	14
3	4	3	3	5	4	13	10	23
3	4	3	2	5	3	17	14	31
3	4	3	3	3	3	14	6	20
3	4	2	2	3	3	18	10	28
3	3	3	3	4	4	16	13	29
3	3	4	3	2	4	8	11	19
3	4	2	3	4	4	10	9	19
3	4	4	3	4	4	12	10	22
3	3	3	3	4	4	14	10	24
3	3	4	3	4	3	11	8	19
3	4	3	4	5	3	19	9	28
3	3	2	4	2	3	16	7	23
3	4	3	4	5	3	19	10	29
3	3	3	1	2	3	11	13	24
3	3	3	3	4	4	16	12	28
3	3	2	4	4	3	17	10	27
3	3	4	3	4	3	17	10	27
3	4	4	3	4	3	18	11	29
3	3	4	3	4	3	16	10	26
3	4	4	2	4	4	12	8	20
3	3	2	4	4	2	12	7	19
3	4	4	3	4	4	13	8	21
3	3	3	3	3	4	9	9	18
3	5	3	3	3	3	5	7	12
3	3	3	3	3	3	15	9	24
3	4	3	4	4	3	13	8	21
3	3	2	3	4	4	12	6	18
3	2	5	4	3	3	9	9	18
3	4	3	4	4	4	15	9	24
3	3	4	3	4	3	20	13	33
3	3	4	2	4	3	14	10	24
3	3	3	2	4	4	14	10	24
3	4	3	3	4	3	15	11	26
3	3	3	3	3	4	10	12	22
3	4	3	3	3	4	6	10	16
3	3	5	3	4	5	14	11	25
3	3	4	4	4	3	13	9	22
3	4	3	2	5	4	19	12	31
3	3	4	3	5	4	11	11	22
2	5	2	3	3	4	14	11	25
2	2	3	2	4	4	10	7	17
2	3	4	3	4	4	15	4	19
2	3	3	4	4	3	17	12	29
2	3	3	3	4	4	16	13	29
2	2	3	1	2	3	12	8	20
2	3	5	2	5	3	10	9	19
2	3	2	3	4	4	14	8	22
2	5	2	2	3	4	8	3	11
2	3	3	5	3	2	20	14	34
1	4	2	3	4	3	14	8	22
